# Supplementary material for: Alterations in the gut bacterial microbiome in people with type 2 diabetes mellitus and diabetic retinopathy
Source: Sci Rep. 2021 Feb 2;11:2738. doi: 10.1038/s41598-021-82538-0 (PMC7854632; doi:10.1038/s41598-021-82538-0)
Supplement: Supplementary file 1 — Supplementary Table 1. [file 41598_2021_82538_MOESM1_ESM.xlsx]

## Sheet: Table S1
Supplementary Table S1. Relative abundances of bacterial OTUs from 82 fecal microbiomes of Healthy controls (HC, n = 30), Type 2 Diabetes mellitus (T2DM, n = 24) and Diabetic Retinopathy (DR, n = 28) patients. Sparse OTUs (with < 0.001% of total number of reads assigned to OTUs) were not included
S.No.	OTU ID of Reference OTUs	OTU ID of Denovo OTUs	Lineage	HC005	HC006	HC009	HC010	HC012	HC013	HC014	HC015	HC016	HC017	HC018	HC020	HC028	HC037	HC038	HC039	HC040	HC041	HC042	HC043	HC044	HC045	HC046	HC047	HC048	HC049	HC050	HC051	HC052	HC053	T2DM001	T2DM002	T2DM003	T2DM004	T2DM005	T2DM006	T2DM008	T2DM009	T2DM010	T2DM011	T2DM012	T2DM013	T2DM014	T2DM015	T2DM016	T2DM017
1	9356		k__Bacteria; p__Proteobacteria; c__Gammaproteobacteria; o__Aeromonadales; f__Succinivibrionaceae; g__Anaerobiospirillum	0	0	0	0	0	0	0	0	0	0	0	0.0492218	0	0.00203115	0.00197285	0.00196164	0.00186324	0.00194338	0.00198922	0.00185004	0.00196475	0.00203388	0.00205883	0.00194448	0.00204358	0.00195146	0.00203567	0.00199658	0.00205638	0.00204485	0	0	0	0	0	0	0	0	0	0	0	0	0	0	0	0
2	9710		k__Bacteria; p__Proteobacteria; c__Gammaproteobacteria; o__Enterobacteriales; f__Enterobacteriaceae	0.00012395	0.00011738	0.000120885	0.000123656	0.000122746	0.000115834	0.000121467	0.000125123	0.000120924	0.000124245	0.000123476	0.000122234	0.000120783	0.00146801	1.07388e-06	1.06778e-06	1.01422e-06	0.00216351	1.08279e-06	1.00703e-06	1.06947e-06	1.1071e-06	1.12068e-06	1.05844e-06	1.11238e-06	1.06224e-06	1.10808e-06	1.0868e-06	1.11935e-06	1.11307e-06	0.000342654	0.000365345	0	0.0095489	0.000441292	0	0.000605654	0.000559208	0.000143964	0.000131915	0.0198734	0.000442275	0.000462733	0.000465311	0.000483788	0.00046102
3	13811		k__Bacteria; p__Firmicutes; c__Clostridia; o__Clostridiales; f__Veillonellaceae; g__Mitsuokella; s__multacida	0.110417	0.0535446	0.231115	0.0616849	0.0397493	0.582283	0.0792933	0.0684263	0.11065	0.0645528	0.0481162	1.40776	0.296462	0.00902425	0.0490015	0.313966	0.407536	0.00769316	0.116474	0.308827	0.941048	0.00743432	0.00866367	0.00750705	0.699278	0.259139	0.184482	1.64973	0.0592466	0.147673	0.0829282	0.254668	0.61208	0.0921111	0.118966	2.12358	0.335575	0.261031	0.326578	0.275895	0.316189	0.254939	0	0	0.312752	0
4	19611		k__Bacteria; p__Firmicutes; c__Clostridia; o__Clostridiales; f__Ruminococcaceae	0.00608982	0	0.0263596	0.0116048	0.0505027	0.0024596	0.0389202	0.00856019	0	0.00937216	0.00306338	0.00195627	0.0159032	0.00748057	0.0147377	0.0249453	0.019137	0.00203264	0.00208058	0.00365995	0.0300868	0.00212729	0.0217491	0.00547285	0.0137466	0.00448001	0.00212917	0.00208828	0.0974004	0.00270941	0.00135846	0.00213254	0.0226001	0.00150514	0.00213324	0.00157349	0.00420358	0.00326981	0.0060785	0.00345601	0.00392264	0.000513971	0.00169091	0.00494825	0.0195297	0.00356024
5	23652		k__Bacteria; p__Elusimicrobia; c__Elusimicrobia; o__Elusimicrobiales; f__Elusimicrobiaceae	0.0589028	0	0	0.00436711	0.000303453	0.000294872	0	0.000673866	0	0.00148263	0	0	0	0.00243023	0.00236048	0.00234706	0.00222933	0.00232521	0.00238006	0.00221353	0.00235078	0.00243349	0.0149986	0.00232653	0.0024451	0.00233489	0.00243564	0.00375616	0.00246041	0.00244662	0.000197056	0.000180455	0.00020638	0.000218332	0.00020588	0.000194755	0.000257306	0.000200149	0.000230869	0.000211546	0.00024011	1.28168e-05	0.00112701	1.34843e-05	1.40198e-05	1.336e-05
6	25947		k__Bacteria; p__Firmicutes; c__Clostridia; o__Clostridiales; f__Veillonellaceae; g__Acidaminococcus	0	0	0	0	0	0.0100365	0.925226	0	0	0.0371244	0.352128	0	0	0.0255329	0.303026	0.0310455	0.0254001	0.0244296	0.0250058	0.0232562	0.0246982	0.473853	0.0258809	0.0244434	0.0256892	0.0245312	0.0361229	0.0263281	0.02585	0.0270184	0.0117618	0.0107709	0.0123183	0.0130317	0.0122885	0.0116244	0.0150624	0.0117164	0.0135147	0.0123836	0.0140557	0.000553557	0.00512273	0.00146488	0.00262131	0.0012464
7	29495		k__Bacteria; p__Firmicutes; c__Clostridia; o__Clostridiales; f__Ruminococcaceae	0	0	0	0	0	0	0	0	0	0	0	0	0	0	0	0	0	0	0	0	0	0	0	0	0	0	0	0	0	0	0.0229763	0.00022103	0.00391606	5.90255e-05	0.000263262	0.00260396	0.0172328	0	0	0.00218237	0.00118406	0.00158537	0.0016587	0.00166794	0.00173418	0.00165256
8	31235		k__Bacteria; p__Fusobacteria; c__Fusobacteriia; o__Fusobacteriales; f__Leptotrichiaceae; g__Leptotrichia	0	0	0	4.42999e-05	0.000271551	0	0.0117063	0	0	0	0	0	0	0.000495787	0.000481558	0.00047882	0.000454803	0.000474363	0.000485552	0.00045158	0.0015661	0.000496453	0.000502543	0.000474632	0.000498822	0.000476337	0.000496892	0.000487349	0.000501945	0.000499132	0	0	0	0.115485	0	0	0.00544197	0.0042331	0.00488282	0.00447415	0.00507826	0.00437792	0.0048506	0.00578664	0.00478884	0.00456347
9	35260		k__Bacteria; p__Firmicutes; c__Clostridia; o__Clostridiales; f__Christensenellaceae	0	0	0	0	0.000125625	0	0.000113693	0.00492149	8.48399e-05	0	9.14857e-05	0	0.00138299	0.000134961	0.000131088	0.000130342	0.000123805	0.000129129	0.000132175	0.000122927	0.000130549	0.000135142	0.0001368	0.000129202	0.000135787	0.000129666	0.000135262	0.000132664	0.00581203	0.000135872	0.000368071	0.000337064	0.000385487	0.000407813	0.000384554	0.000363774	0.000462262	0.000359576	0.000414766	0.000380052	0.000431367	1.29485e-05	0.000113927	1.36229e-05	0.00402226	1.34973e-05
10	41229		k__Bacteria; p__Proteobacteria; c__Betaproteobacteria; o__Burkholderiales; f__Alcaligenaceae; g__Sutterella	0.025588	0.0213387	0.0250123	0.0306476	0.0220881	0.0206101	0.0238913	0.0259303	0.0224458	0.0409798	0.0222282	0.0228036	0.041837	0	0.0968289	0	0.0738422	0	0.0971922	0	0.00867971	0	0.0160074	0	0.0146743	0.00648686	0.319339	0.0126501	0.0590128	0	0.00390062	0.0108459	0.0079666	0.00455296	0.00431882	0.012046	0.00173711	0.00135123	0.0407969	0.00142818	0.00279187	0.000418775	0.00171767	0.00160553	0.00152247	0.000436525
11	46910		k__Bacteria; p__Firmicutes; c__Clostridia; o__Clostridiales; f__Ruminococcaceae	0.00108246	0.0154666	0.00121033	0.000340687	0.222768	0	0.00306097	0.0115352	0.00514943	0.00545916	0.0261564	0	0	0.0105597	0.0102567	0.0101984	0.00968683	0.0101034	0.0103417	0.00961817	0.0102145	0.0105739	0.0789169	0.0101092	0.0106244	0.0101455	0.0105833	0.01038	0.0106909	0.010631	0.00267666	0.00245117	0.00280331	0.00296566	0.00279652	0.00264541	0.000336316	0.000261607	0.0356719	0.000276504	0.000313838	0	0.0103054	0.0348355	0	0
12	50530		k__Bacteria; p__Firmicutes; c__Clostridia; o__Clostridiales	0.00246109	0	0.00292754	0.000742687	0	0	0.00244464	0.00305509	0.00145101	0.00359952	0.00160728	0.00753732	0	0.0010914	0.00106007	0.00105405	0.00100118	0.00104424	0.00106887	0.000994083	0.00105572	0.00109286	0.00110627	0.00104483	0.00109808	0.00104858	0.00109383	0.00107282	0.00110495	0.00109876	0.000276529	0.000253233	0.000289613	0.000306386	0.000288912	0.0002733	0.000359463	0.000279612	0.000322529	0.000295535	0.000335438	1.67561e-05	0.00649363	1.76288e-05	0.00203854	1.74662e-05
13	50779		k__Bacteria; p__Tenericutes; c__Mollicutes; o__RF39	0.000620904	0	4.73786e-05	0	0.000626641	0	9.02985e-05	0.0293667	0	0.000378842	0.000492398	0	0.00537046	0.0284833	0.000614557	0.000611063	0.000580413	0.000605376	0.000619655	0.0005763	0.000612033	0.000633566	0.000641339	0.000605719	0.000636589	0.000607894	0.000634126	0.000621948	0.000640575	0.000636985	0.00126874	0.00116185	0.00132877	0.00140572	0.00132555	0.00125392	0.000221093	0.00017198	0.0146301	0.000181773	0.000206316	0.0113809	0.000745967	0	0.00814022	0
14	52166		k__Bacteria; p__Firmicutes; c__Clostridia; o__Clostridiales; f__Veillonellaceae; g__Megasphaera	0.00693452	0.0336879	0.00249364	0.0129696	0	0.000525012	0.0276379	0.0107732	0.000759435	0.0227447	0.00756873	0.0148261	0.00617328	0.00402755	0.00532341	0.00708266	0.00588933	0.00299719	0.00306789	0.0421971	0.00792394	0.0228828	0.00317525	0.00836238	0.004057	0.00300966	0.00313953	0.0124546	0.00317147	0.00315369	0.0966791	0.0435463	0.00304599	0.00304034	0.0900586	0.0025452	0.00682665	0.0064209	0.0174224	0.0403778	0.0167532	0.0304531	0.0785239	0.00535426	0.00447196	0.0111873
15	54730		k__Bacteria; p__Firmicutes; c__Erysipelotrichi; o__Erysipelotrichales; f__Erysipelotrichaceae; g__Bulleidia	0.00107487	0	0.00224106	0	0.0409688	0	0.00148639	0.00390999	0.00386624	0.00208399	0.000871787	0.00257762	0	0.000743537	0.000722198	0.000718092	0.000682074	0.000711408	0.000728189	0.00067724	0.000719231	0.000744536	0.0336703	0.000711812	0.000748089	0.000714368	0.000745194	0.0360366	0.000752774	0.000748554	0.00915246	0.0108569	0.00958552	0.0101407	0.00956231	0.0090456	0.0122374	0.00951902	0.0109801	0.0100611	0.0114195	0.000546955	0.00178565	0.0049944	0.20954	0.0783323
16	54794		k__Bacteria; p__Firmicutes; c__Bacilli; o__Lactobacillales; f__Streptococcaceae; g__Streptococcus	0.00831823	0.007558	0.00755115	0.00773733	0.00741583	0.00699822	0.00760298	0.0075594	0.00754467	0.0077557	0.00770809	0.00738487	0.00754304	0.000443312	0.00510869	0.0010939	0.00700463	0.000965391	0.00043416	0.000403784	0.00364089	0.0016901	0.00149409	0.000424396	0.00638783	0.00198628	0.0004443	0.000948567	0.000448818	0.213472	0	0	0.000175975	0.00200929	0.000804744	0	8.79497e-07	0.000969254	7.89131e-07	7.23084e-07	8.20716e-07	0.000115707	0.000121059	0.000413077	0.000126568	0.000120611
17	69933		k__Bacteria; p__Actinobacteria; c__Actinobacteria; o__Bifidobacteriales; f__Bifidobacteriaceae; g__Bifidobacterium	0.000402344	0.00295601	0	0.00012757	0.000534986	0	0.000503601	0.000235043	0	0.000926176	0.00525757	0.0008201	0.000800447	0.00560446	0.000242903	0.000241522	0.000229408	0.000239274	0.000244918	0.000227782	0.000241905	0.000250416	0.000253489	0.00023941	0.000251611	0.000809164	0.000250638	0.000245824	0.00198443	0.000251768	0.00195283	0.00402948	0.0055579	0.442646	0.00302992	0.11028	0.333419	0.12242	0	0	0	0.030494	0.0352812	0.0329653	0.031835	0.0303368
18	72820		k__Bacteria; p__Actinobacteria; c__Actinobacteria; o__Bifidobacteriales; f__Bifidobacteriaceae; g__Bifidobacterium; s__longum	0.0601489	0.0645666	0.0264748	0.0301884	0.0345467	0.0347367	0.0311639	0.0436251	0.0363288	0.491408	0.0776798	0.0363591	0.0366956	0.0351748	0.0156472	0.0572205	0.0802786	0.999295	0.125293	0.130938	0.0451295	0.035727	0.0064842	0.0233674	0.00689154	0.0213806	0.00536238	0.0229632	0.219977	0.0226244	0.120381	0.0412553	0.041403	0.647834	0.034097	0.00671351	0.453092	0	0	0	0.544757	0.183458	0.0318991	0.0307489	0.0267859	0.820099
19	73753		k__Bacteria; p__Bacteroidetes; c__Bacteroidia; o__Bacteroidales; f__[Odoribacteraceae]; g__Odoribacter	0.00417112	0.00310568	0.0138991	0.028595	0.00907468	0.00100629	0.00801026	0.00576574	0.0451235	0.00840604	0.0260023	0.00889723	0.00480647	0.00729088	0.00708164	0.00704138	0.00668819	0.00697584	0.00714038	0.00664079	0.00705255	0.00730068	0.00739025	0.00697979	0.00733552	0.00700486	0.00730713	0.00854837	0.00738145	0.00734008	0.000312631	0.00156519	0.0210278	0.000346387	0.000583536	0.000308981	0	0	0.00140364	0.0147231	0.000812414	0.00160448	0.0102732	0.0193557	0	0.0004622
20	74480		k__Bacteria; p__Firmicutes; c__Clostridia; o__Clostridiales; f__Clostridiaceae; g__Clostridium	0	0	0	0	0	0	0	0	0	0	0	0	0	0	0	0	0	0	0	0	0	0	0	0	0	0	0	0	0	0	0.00013557	0.000124149	0.000141985	0.000150208	0.000141641	0.000133987	0	0	0.00335633	0	0	0.000146857	0.00015365	0.000154506	0.000160641	0.000153081
21	79134		k__Bacteria; p__Actinobacteria; c__Acidimicrobiia; o__Acidimicrobiales; f__ZA3409c	0.0251712	0	0	0.0273134	0	0	0	0	0	0	0	0	0	0.00212523	0.00206423	0.0020525	0.00194955	0.00203339	0.00208136	0.00193573	0.00205575	0.00212808	0.00215419	0.00203455	0.00213824	0.00204185	0.00212996	0.00208906	0.00215163	0.00213957	3.45805e-06	3.16673e-06	3.62167e-06	3.83142e-06	3.6129e-06	3.41768e-06	4.62099e-06	3.59449e-06	4.1462e-06	3.79918e-06	4.31215e-06	3.10253e-07	3.24604e-07	0.000111116	3.39374e-07	3.23403e-07
22	86428		k__Bacteria; p__Firmicutes; c__Clostridia; o__Clostridiales; f__Veillonellaceae; g__Veillonella; s__dispar	0.0419503	0.0403398	0.0403516	0.0503485	0.0407215	0.0388911	0.0405615	0.0415099	0.0401169	0.0434618	0.0412118	0.0405515	0.0400703	0.00172026	0.0140469	0.0681432	0.0239802	0.00256636	0.000966155	0.000898556	0.0410745	0.00721406	0.0088295	0.000944426	0.118996	0.0219966	0.00537755	0.00199455	0.00218498	0.967907	0	0	0	4.30711	0	0	0.199403	0.162665	0.18128	0.163941	0.214024	0.165546	0.170815	0.171224	0.178023	0.169645
23	91557		k__Bacteria; p__Proteobacteria; c__Gammaproteobacteria; o__Enterobacteriales; f__Enterobacteriaceae	0.00254053	0	0.00382805	9.01556e-06	0.000528621	0.00124833	0	0.00211143	0.00161124	0.000210911	0	0.00673894	0.00155603	0.00603926	0.000391939	0.00038971	0.000370163	0.00454007	0.00039519	0.00036754	0.000390329	0.000404062	0.000409019	0.000386302	0.00040599	0.00158526	0.000404419	0.0011838	0.000408532	0.000406242	0	0.000802069	0	0	0.00218162	0	7.47887e-05	5.81753e-05	6.71044e-05	6.14881e-05	0.00280969	0.00101785	0.0019698	0.00107325	0	0
24	99414		k__Bacteria; p__Firmicutes; c__Clostridia; o__Clostridiales; f__Christensenellaceae	0	0.000227881	0	0	0.00827835	0.000849505	0.00334498	0.0050229	0.000139273	0.00139485	0.000628584	0	0.0106086	0.00134483	0.00130623	0.0012988	0.00123366	0.00128671	0.00131706	0.00122491	0.00130086	0.00134663	0.00136315	0.00128744	0.00135306	0.00129207	0.00134782	0.00132194	0.00136153	0.0013539	0.000116443	0.000106634	0.000121953	0.000129016	0.000121658	0.000115084	0.000152283	0.000118455	0.000136637	0.000125201	0.000142105	7.7571e-06	0.000615626	0.00299495	8.48521e-06	8.08588e-06
25	100497		k__Bacteria; p__Proteobacteria; c__Gammaproteobacteria; o__Enterobacteriales; f__Enterobacteriaceae; g__Erwinia	0.00152956	0	0.0114357	0	0	0.000145802	0	0	0.0222545	0	0	0.121643	0	0.00729307	0.00708376	0.00704348	0.00669019	0.00697792	0.00714251	0.00664278	0.00705466	0.00730286	0.00739246	0.00698188	0.00733771	0.00700696	0.00730932	0.00716895	0.00738366	0.00734227	7.19446e-05	6.58837e-05	7.53487e-05	7.97126e-05	0.00158691	7.11046e-05	0.00262289	0	0	0	0.000808627	3.74765e-05	0.00204032	0.00236237	4.09941e-05	3.90649e-05
26	101572		k__Bacteria; p__Firmicutes; c__Clostridia; o__Clostridiales; f__Ruminococcaceae	0.000303912	0.00126693	0.00313436	0.00520162	9.92978e-05	0.00152153	0.00516467	0.00619298	0	0	0.00359804	0.00185198	0.00607122	0.00134836	0.00130966	0.00130222	0.0012369	0.0012901	0.00132053	0.00122814	0.00130428	0.00135017	0.00136674	0.00129083	0.00135662	0.00129547	0.00135137	0.00132541	0.00440683	0.00135746	7.44168e-05	6.81477e-05	7.7938e-05	8.24518e-05	7.77492e-05	7.3548e-05	9.67935e-05	7.52919e-05	8.68482e-05	7.95794e-05	9.03244e-05	4.55302e-06	0.000510743	0.00177376	4.98038e-06	4.746e-06
27	102049		k__Bacteria; p__Actinobacteria; c__Actinobacteria; o__Bifidobacteriales; f__Bifidobacteriaceae; g__Bifidobacterium	0.000291329	0.000240301	0.000103327	0	0.00303362	9.52915e-05	0.000441267	0.000108113	0	0.00025746	0.00117937	0.000260512	0.00010213	0.00174275	4.93865e-05	4.91057e-05	0.000996798	0.000672183	0.00301089	4.63121e-05	4.91836e-05	0.0014866	5.15387e-05	4.86763e-05	5.1157e-05	4.88511e-05	5.09591e-05	4.99804e-05	5.14774e-05	5.11888e-05	0.000300707	0.000243824	0	0.328286	0	0.00569293	0.169677	0.0174466	0	0	0	0.0165291	0.0161014	0.0168039	0.016552	0.0184554
28	102424		k__Bacteria; p__Firmicutes; c__Clostridia; o__Clostridiales; f__Ruminococcaceae	4.2961e-05	0	9.7923e-05	0	0.00257859	0	0.000659653	0.0320781	0.000182842	0.000442736	0	0	0.00340562	0.0320605	0.000663874	0.0006601	0.00062699	0.000653956	0.000669381	0.000622547	0.000661147	0.000684408	0.000692805	0.000654327	0.000687674	0.000656677	0.000685013	0.000671858	0.00069198	0.000688102	1.68848e-05	1.54623e-05	1.76837e-05	1.87079e-05	1.76409e-05	1.66876e-05	2.19825e-05	1.70993e-05	1.97239e-05	1.80731e-05	2.05133e-05	1.0486e-06	0.000405922	0.000111676	1.14703e-06	1.09305e-06
29	102471		k__Bacteria; p__Firmicutes; c__Clostridia; o__Clostridiales	0.00246905	0.000810185	0.00131497	0.00163703	0.003518	0.00212697	0.00161802	0.00284685	0.00494058	0.00371723	0.000854979	0.00133123	0.00154348	9.36464e-05	0.00102653	0.00408478	0.00503411	8.95998e-05	0.00266184	0.0025682	0.000893558	9.37722e-05	0.00322896	0.00192307	0.00380764	0.00984167	9.38551e-05	0.0123986	0.00128186	9.42782e-05	0.000372166	0.00193297	0.00081457	0.00109548	0.000868581	0.000367821	0.000718438	0.00168347	0.000644621	0.000590669	0.000670422	6.68363e-05	0.000472755	0.00062045	0.00208369	6.96691e-05
30	104144		k__Bacteria; p__Firmicutes; c__Clostridia; o__Clostridiales; f__Ruminococcaceae	0.000272508	0	0	0	0.0453356	0	0.000750626	0.00269066	0.000400633	0.00169492	0.00139867	0	0.00417106	0.00182648	0.00177406	0.00348563	0.0016755	0.00174756	0.00178878	0.00166362	0.00384337	0.00182893	0.00185137	0.00174855	0.0172031	0.00175483	0.00183055	0.00179539	0.00184917	0.0018388	0.000109096	9.99054e-05	0.000114258	0.000120875	0.00109277	0.000107822	0.000288559	0.000224459	0.000258911	0.000237241	0.000269274	2.37188e-05	0.00124453	0.00513321	2.59451e-05	2.47241e-05
31	107044		k__Bacteria; p__Bacteroidetes; c__Bacteroidia; o__Bacteroidales; f__Rikenellaceae; g__Alistipes; s__massiliensis	0	8.38831e-05	0	0	0	0.000172569	0	0	0	8.97551e-05	0	0	0	1.44201e-05	1.40062e-05	1.39266e-05	1.32281e-05	1.3797e-05	1.41224e-05	1.31343e-05	1.39487e-05	1.44395e-05	1.46166e-05	1.38048e-05	1.45084e-05	1.38544e-05	1.44522e-05	1.41747e-05	1.45992e-05	1.45174e-05	5.48333e-05	5.02139e-05	5.74278e-05	6.07537e-05	5.72887e-05	5.41931e-05	6.88794e-05	5.35786e-05	6.18022e-05	5.66297e-05	6.42759e-05	1.93241e-06	0.000604357	0.000111713	2.11379e-06	2.01432e-06
32	110192		k__Bacteria; p__Firmicutes; c__Clostridia; o__Clostridiales; f__Ruminococcaceae; g__Oscillospira	3.33811e-05	3.16116e-05	3.25555e-05	3.33019e-05	0.000305645	3.11953e-05	3.27124e-05	3.36969e-05	3.25661e-05	3.34604e-05	3.32535e-05	3.29189e-05	3.25282e-05	7.02725e-06	6.82557e-06	6.78677e-06	6.44636e-06	6.7236e-06	6.88219e-06	6.40067e-06	6.79753e-06	7.0367e-06	0.00157886	6.72741e-06	7.07027e-06	6.75157e-06	7.04291e-06	6.90766e-06	7.11455e-06	7.07467e-06	0.000221937	0.00020324	0.000232439	0.0002459	0.000231876	0.000219346	0.000284452	0.000221265	0.000255226	0.000233865	0.000265441	1.05964e-05	1.10865e-05	0.000121478	1.1591e-05	1.10455e-05
33	110842		k__Bacteria; p__Firmicutes; c__Clostridia; o__Clostridiales	2.36339e-06	0	0.000152796	0.000607484	0.000438306	0.00446068	0.00040178	0.00469537	0.00813834	0.00684865	0	0.00935751	0.00101014	0.00820632	0.00121658	0.00120966	0.00114899	0.0011984	0.00122667	0.00114084	0.00121158	0.00125421	0.0012696	0.00119908	0.00126019	0.00120339	0.00125532	0.00123121	0.00126808	0.00126098	0.000331008	0.000303122	0.00034667	0.000366747	0.00034583	0.000327143	0.000442326	0.000344068	0.000396878	0.000363661	0.000412763	2.96977e-05	0.0105772	3.12445e-05	3.24852e-05	3.09564e-05
34	113397		k__Bacteria; p__Firmicutes; c__Clostridia; o__Clostridiales	0.00318587	0.00490966	0	0.011177	0.00563525	0.0022734	0	0.00408205	0	0	0.0027632	0	0.0229677	0.00136491	0.00132574	0.0013182	0.00125208	0.00130593	0.00428275	0.00124321	0.0017805	0.00136675	0.00138351	0.00130667	0.00137327	0.00131137	0.00136795	0.00134168	0.0313163	0.00137412	0.00430109	0.00393875	0.00450461	0.00476549	0.0044937	0.00425088	0.00352694	0.00274347	0.0148076	0.0028997	0.00329122	0.000292492	0.00303652	0.00395384	0.000319946	0.000304889
35	113417		k__Bacteria; p__Proteobacteria; c__Deltaproteobacteria; o__Desulfovibrionales; f__Desulfovibrionaceae	0.000565711	5.84904e-05	0	0.00917867	0.000455109	0.000440022	0	0.00135138	0.00221635	0.00119209	0	0.000486933	0.00400575	0.00778362	0.000544697	0.0005416	0.000514435	0.000536559	0.000549215	0.000510789	0.000542459	0.000561545	0.000568434	0.000536864	0.000564225	0.000538792	0.000562041	0.000551248	0.000567758	0.000564575	0.000428574	0.00459968	0.000448853	0.000474848	0.000447766	0.000423571	0.000843203	0.000655896	0.00306759	0.000693246	0.000786849	0.000619969	0.000195281	0.00121377	9.69378e-05	9.23757e-05
36	113909		k__Bacteria; p__Firmicutes; c__Clostridia; o__Clostridiales	4.90088e-05	4.64109e-05	4.77967e-05	4.88925e-05	4.85328e-05	4.57997e-05	4.8027e-05	4.94724e-05	4.78123e-05	4.91253e-05	4.88215e-05	4.83302e-05	0.00028962	3.06952e-06	2.98142e-06	2.96447e-06	2.81578e-06	2.93688e-06	3.00615e-06	2.79582e-06	2.96917e-06	3.07364e-06	3.11135e-06	0.00110494	0.000747089	2.9491e-06	3.07636e-06	3.01728e-06	3.10765e-06	3.09023e-06	0.000771347	0.000511463	0.00263915	0	0.00102197	0.0261045	0.00639159	0.00154811	0.00046319	0.00180471	0.000481729	0.00145195	0.00151911	0.00152758	0.00158824	0.00151349
37	114400		k__Bacteria; p__Firmicutes; c__Clostridia; o__Clostridiales; f__Ruminococcaceae	0	0	0	0	0	7.38701e-05	0	0.00504421	0	0	0	0	0.0334582	0.0142429	0.00108495	0.00107878	0.00102467	0.00106874	0.00109395	0.00101741	0.00108049	0.00111851	0.00113223	0.00106935	0.00112385	0.00107319	0.0011195	0.001098	0.00113088	0.00112454	3.80384e-05	3.48339e-05	3.98383e-05	4.21455e-05	3.97418e-05	3.75943e-05	5.08308e-05	3.95393e-05	4.56081e-05	4.17909e-05	4.74335e-05	3.41277e-06	3.57063e-06	0.00122228	3.7331e-06	3.55742e-06
38	114510		k__Bacteria; p__Proteobacteria; c__Gammaproteobacteria; o__Enterobacteriales; f__Enterobacteriaceae; g__Escherichia; s__coli	0.000449074	0.000873514	0.00115246	0.000704174	0.000444713	0.000419669	0.000694218	0.00243987	0.000667752	0.000450141	0.000447358	0.000442856	0.000673846	0	0	0	0	0	0.00513752	0.00248126	0	0.00124489	0.00104351	0	0.00296883	0.000389188	0.00438949	0	0.00118582	0	2.81468e-05	2.57756e-05	0.000386074	0.0724778	0.000230772	2.78182e-05	0.0044977	0.00489479	0.00296814	0.00271972	0.00618727	0.0016899	0.00035012	0.000923674	0.0134226	0.014223
39	124906		k__Bacteria; p__Firmicutes; c__Clostridia; o__Clostridiales; f__Veillonellaceae; g__Megasphaera	0	0	0	0	0	0	0	0	0	0	0	0	0	0	0	0	0	0	0	0	0	0	0	0	0	0	0	0	0	0	0	0	4.65829	0	0	0	0.229944	0.178864	0.206318	0.18905	0.223892	0.189963	0.19875	0.199857	0.207793	0.198014
40	129761		k__Bacteria; p__Firmicutes; c__Clostridia; o__Clostridiales; f__Ruminococcaceae	0	0.0113545	0	0	0	0.000204628	0	0	0.00951262	0	0.00127457	0.000331347	0.000699376	0.00102114	0.000991835	0.000986196	0.00093673	0.000977017	0.00100006	0.000930091	0.00098776	0.00102251	0.00103506	0.000977571	0.00102739	0.000981082	0.00102342	0.00100376	0.00103383	0.00102803	2.76643e-05	2.53338e-05	2.89733e-05	3.06513e-05	2.89031e-05	2.73413e-05	3.69678e-05	2.87559e-05	3.31695e-05	3.03934e-05	3.44971e-05	2.48201e-06	2.59682e-06	0.000888928	2.71498e-06	2.58721e-06
41	132041		k__Bacteria; p__Actinobacteria; c__Actinobacteria; o__Bifidobacteriales; f__Bifidobacteriaceae; g__Bifidobacterium	0.0158787	0.0164033	0.0154642	0.0160974	0.0168294	0.0159658	0.0160813	0.0224477	0.0202245	0.0730609	0.019749	0.015387	0.0245166	0.00263768	0.00256198	0.00254741	0.00324533	0.618072	0.00515644	0.00240249	0.00255145	0.00388885	0.00371956	0.00289226	0.00414098	0.0025342	0.00264356	0.00310618	0.00267044	0.00265548	0.00413653	0.00343233	0.00392543	0.0175728	0.00465998	0.00370433	0.00289142	0.000134201	0	0	0.11721	0.00371076	0.00629149	0.0182339	0.00405907	0.0180648
42	133075		k__Bacteria; p__Firmicutes; c__Bacilli; o__Lactobacillales; f__Lactobacillaceae; g__Lactobacillus; s__iners	0.0247426	0.0089367	0	0	0	0.00772064	0.00119807	0	0	0	0	0.00782763	0.0134086	0.00266574	0.00258924	0.00257452	0.00244538	0.00255055	0.00261072	0.00242805	0.0025786	0.00266933	0.00270207	0.002552	0.00268206	0.00256117	0.00267169	0.00262038	0.00269886	0.00268373	0.000843761	0.00077268	0.000883685	0.000934864	0.000881545	0.00083391	0.00112752	0.000877054	0.00101167	0.000926998	0.00105216	7.57015e-05	7.92031e-05	0.0271123	8.28071e-05	7.891e-05
43	134265		k__Bacteria; p__Bacteroidetes; c__Bacteroidia; o__Bacteroidales; f__Prevotellaceae; g__Prevotella	0.00097213	0.000796958	0	0.000303153	0.00736106	0.000610901	0	0	6.67837e-05	0	0	0.00470141	0.000652739	0.000413157	0.0004013	0.000399018	0.000379004	0.000395304	0.000404628	0.000376318	0.000399651	0.00345981	0.000418788	0.00308455	0.000415686	0.000396949	0.000414078	0.000406126	0.00041829	0.000415945	0.000624422	0.000571818	0.000653967	0.000691842	0.000652384	0.000617132	7.12739e-05	5.54412e-05	6.39507e-05	5.85983e-05	0.00713978	0.00195581	0.000450948	0.00774852	0	0.000362054
44	136686		k__Bacteria; p__Firmicutes; c__Clostridia; o__Clostridiales; f__Lachnospiraceae; g__[Ruminococcus]	0	0.0231559	0	0	0	0	0	0	0	0	0.00143483	0.000202921	9.82783e-05	0.00114731	0.00111438	0.00110804	0.00105247	0.00109773	0.00112362	0.00104501	0.0011098	0.00114885	0.00116294	0.00109835	0.00115433	0.0011023	0.00114986	0.00112778	0.00116156	0.00115505	6.91607e-06	6.33344e-06	7.24332e-06	7.66282e-06	7.22578e-06	6.83533e-06	9.24196e-06	7.18896e-06	8.29237e-06	7.59834e-06	8.62428e-06	6.20504e-07	6.49206e-07	0.000222232	6.78746e-07	6.46803e-07
45	136946		k__Bacteria; p__Proteobacteria; c__Gammaproteobacteria; o__Enterobacteriales; f__Enterobacteriaceae	0.00184768	0.00148811	0.00277028	0.00156768	0.00155615	0.00331823	0.00153993	0.00158628	0.00201043	0.0020733	0.00156541	0.00230224	0.00153126	0.00306468	0.000123744	0.000123041	0.000116869	0.0450458	0.000124771	0.000116041	0.000123236	0.000127572	0.000129137	0.00672285	0.000128181	0.000512504	0.000127685	0.000125233	0.000128983	0.00012826	0.000775746	0.000710394	0.000812452	0.00268747	0.0234365	0.000766689	0.000162352	0.000126287	0.00014567	0.000133479	0.0753604	0.0122489	0.0026685	0.00297555	0.00278992	0.00265862
46	137183		k__Bacteria; p__Actinobacteria; c__Actinobacteria; o__Bifidobacteriales; f__Bifidobacteriaceae; g__Gardnerella	0	0.00658952	0	0	0	0.00412189	0	0	0	0	0	0	0	0.00024187	0.000234929	0.000233593	0.000221876	0.000231419	0.000236877	0.000220304	0.0054664	0.000242195	0.000245167	0.00023155	0.000243351	0.000232382	0.000242409	0.000237754	0.000244875	0.000243502	0.000602756	0.000551978	0.000631277	0.000667837	0.000629748	0.000595719	0.000546006	0.000424717	0.000489906	0.000448903	0.00205581	6.09014e-05	0.00117948	0.016687	6.66178e-05	6.34827e-05
47	140785		k__Bacteria; p__Proteobacteria; c__Gammaproteobacteria; o__Alteromonadales; f__Shewanellaceae; g__Shewanella; s__algae	0.00303139	0.0055234	0.000909495	0.000490244	0.000104103	0.000666831	0.000389412	0.000266238	0.00403031	0.000342325	0.00137403	0.000257182	0.00378341	0.000954895	0.000927489	0.000922217	0.00087596	0.000913633	0.000935183	0.000869751	0.00092368	0.000956178	0.000967909	0.000914151	0.00096074	0.000917434	0.000957023	0.000938644	0.000966756	0.000961337	0	0	0	0	0	0.00185226	0.000177019	0.000137696	0.000158831	0.000145537	0.000165188	0	0.00150513	0.00164517	0	0
48	144814		k__Bacteria; p__Proteobacteria; c__Gammaproteobacteria; o__Enterobacteriales; f__Enterobacteriaceae	0.00252375	0	0.00371316	0.000425104	0.00023169	0	0.000423768	0.000199207	0.00385614	8.79182e-05	0	0.00296984	0.00018661	0.00375251	0.000412602	0.000410256	0.000389678	0.00163283	0.000416024	0.000386916	0.000410907	0.000425364	0.000430583	0.000406668	0.000427394	0.000408128	0.00042574	0.000417564	0.00043007	0.000427659	7.967e-05	0.00171118	0.0013947	0.00125976	0.00279821	7.87398e-05	0.000186781	0.00014529	0.00016759	0.000153563	0.0159512	0.000227608	0.00411343	0.000803986	0.00282794	0.000237254
49	145801		k__Bacteria; p__Firmicutes; c__Erysipelotrichi; o__Erysipelotrichales; f__Erysipelotrichaceae	0.00491909	0.0026211	0	0	1.63543e-05	0.012097	0	0	0.000704109	0.0198184	0.000544603	0	0.000449132	0.000905944	0.000879944	0.000874941	0.000831056	0.0110863	0.000887243	0.00668569	0.000876329	0.000907162	0.000918291	0.0043293	0.00091149	0.000870404	0.000907963	0.000890526	0.000917198	0.000912057	8.39467e-05	7.68747e-05	8.79188e-05	9.30106e-05	8.77058e-05	8.29666e-05	0.000949969	0	0	0	0	1.1528e-05	0.000117075	0.00161837	1.26101e-05	1.20166e-05
50	147100		k__Bacteria; p__Firmicutes; c__Clostridia; o__Clostridiales; f__Ruminococcaceae	0.000128748	0	0.00159941	0.000119758	1.65727e-06	9.52822e-05	0.000242708	0.00178839	0	0.000103198	0	0.000572831	0.00204167	0.00233179	0.000130778	0.000130034	0.000123512	0.000128824	0.000131863	0.000122637	0.000130241	0.000134823	0.000136477	0.000128897	0.000135466	0.00012936	0.000134942	0.000132351	0.00191234	0.00013555	1.44027e-05	1.31894e-05	1.50842e-05	1.59578e-05	1.50477e-05	1.42346e-05	1.872e-05	1.45616e-05	1.67966e-05	1.53908e-05	1.74689e-05	8.7104e-07	0.000102099	9.16409e-07	9.52799e-07	0.000336326
51	148620		k__Bacteria; p__Proteobacteria; c__Gammaproteobacteria; o__Enterobacteriales; f__Enterobacteriaceae; g__Erwinia	0.000100904	0	0.000440428	0	0	8.15032e-05	0	9.19999e-05	8.38103e-05	0	8.75539e-05	0.000446392	0	2.98334e-05	2.89772e-05	2.88125e-05	2.73673e-05	2.85443e-05	2.92176e-05	2.71733e-05	0.000611061	2.98735e-05	3.024e-05	2.85605e-05	3.00161e-05	2.86631e-05	2.98999e-05	2.93257e-05	3.0204e-05	3.00347e-05	0.00229981	0.00828883	0.00240863	0.00419873	0.0125872	0.00291563	0	0	0.00135037	0	0.106179	0.00479409	0.00528586	0.00504379	0.00524407	0.00499728
52	148925		k__Bacteria; p__Firmicutes; c__Clostridia; o__Clostridiales; f__Ruminococcaceae; g__Ruminococcus	0.00230418	0.00765447	0	0.0193714	9.64427e-05	0	0	0.0683995	0	0.00432531	0.00588846	0	0.0155444	0.0111335	0.00224531	0.00223254	0.00212056	0.00221176	0.0115277	0.00210553	0.00223609	0.00231476	0.0801624	0.00265358	0.0023258	0.00222097	0.00231681	0.00350447	0.00661897	0.00232725	0.00156235	0.00143074	0.00163628	0.00173104	0.00163232	0.00154411	0.00201431	0.00156686	0.00180735	0.00165608	0.00187969	8.26077e-05	0.00160266	0.00041822	9.03615e-05	8.61089e-05
53	149335		k__Bacteria; p__Firmicutes; c__Clostridia; o__Clostridiales; f__Veillonellaceae; g__Mitsuokella	0.00098035	0.00810171	0.00271094	0	0.534001	0.0300993	0.754809	0.122135	0.0305322	0.0100058	1.13764	0	0.00782684	0.0228213	0.803225	0.260471	0.227901	0.0218352	0.171445	0.0207865	0.0332143	0.022852	0.0237911	0.0218476	0.0416931	1.25172	0.0284109	0.0224329	0.304538	0.0229753	0.12308	0.118474	0.13681	0.13637	0.148434	0.138328	0.108875	0.0846896	0.252763	0.0895123	0.285152	1.91676	0.0204386	0.138227	0.053636	0.228429
54	151623		k__Bacteria; p__Firmicutes; c__Clostridia; o__Clostridiales; f__Veillonellaceae; g__Megasphaera	0.00932319	0	0.0786241	0.27018	0.162876	0.117652	0.00973895	0.0259299	0.00673892	0.182212	0.018328	0.0699824	0	0.0137769	0.0816719	0.144436	0.0119575	0.0124717	0.0127659	0.0118727	0.146486	0.938538	0.0132126	0.0124788	0.0483861	0.0125236	0.013064	0.0698082	0.0131969	0.0131229	0.00874381	0.00800721	0.00915754	0.0096879	0.00913537	0.00864173	0.0113527	0.00883087	0.0101863	0.00933374	0.010594	0.000519788	0.208561	0.00706863	0.000568577	0.000877196
55	152450		k__Archaea; p__Euryarchaeota; c__Methanobacteria; o__Methanobacteriales; f__Methanobacteriaceae; g__Methanobrevibacter	6.774e-05	0	0	0	0.00167102	0	0	0	0	0	0	0	5.68549e-05	7.58294e-05	7.36531e-05	7.32344e-05	6.95611e-05	7.25527e-05	7.4264e-05	6.90681e-05	7.33506e-05	7.59313e-05	7.68628e-05	7.25939e-05	7.62936e-05	7.28546e-05	7.59984e-05	7.45389e-05	7.67713e-05	7.6341e-05	0.0200892	0.0183968	0.0210397	0.0222582	0.0209888	0.057834	0	0	0.596044	0	0	0.0266155	0.0278466	0.0280018	0.0291137	0.0277435
56	157377		k__Bacteria; p__Bacteroidetes; c__Bacteroidia; o__Bacteroidales; f__[Paraprevotellaceae]	0	0.0020249	0	0	0	0.00129755	0.00700528	0	0	0	0	0.00122078	0.00138224	0.000544052	0.000528438	0.000525434	0.000499079	0.000520543	0.000532821	0.000495542	0.000526267	0.000544783	0.000551467	0.000520838	0.000547383	0.000522709	0.000545265	0.000534793	0.00055081	0.000547723	5.87866e-05	5.38342e-05	6.15682e-05	6.5134e-05	6.14191e-05	5.81003e-05	7.85566e-05	6.11062e-05	7.04852e-05	6.45859e-05	7.33064e-05	5.27428e-06	5.51825e-06	0.00188897	5.76934e-06	5.49783e-06
57	157772		k__Bacteria; p__Firmicutes; c__Clostridia; o__Clostridiales; f__Ruminococcaceae; g__Oscillospira	0	0.000132566	0.00560874	0.00112403	0	0.00058854	0.000806549	0.000160568	0.0109397	0.000733553	0.000145035	0	0.000244583	0.000664957	0.000645873	0.000642201	0.000609989	0.000636223	0.00678168	0.000605666	0.00064322	0.00066585	0.000674019	0.000636584	0.000669027	0.00063887	0.000666439	0.00065364	0.000673217	0.000669443	2.12804e-05	1.94877e-05	2.22873e-05	2.35781e-05	2.22334e-05	2.1032e-05	2.73012e-05	2.12365e-05	2.44961e-05	2.24458e-05	2.54765e-05	1.0333e-06	0.000304085	0.000332132	1.13029e-06	1.0771e-06
58	158215		k__Bacteria; p__Bacteroidetes; c__Bacteroidia; o__Bacteroidales; f__Bacteroidaceae; g__Bacteroides	0.00420073	0.00211435	0	0	0.000521898	0	0	0	0	0	0.286342	0	0	0.0134174	0.0130323	0.0129582	0.0145479	0.0128376	0.0131404	0.012221	0.0129788	0.0134354	0.0136002	0.0128449	0.0134995	0.012891	0.0134473	0.013189	0.0135841	0.0135079	0.000882585	0.000808233	0.000924347	0.00097788	0.000922108	0.000872281	0.00115877	0.000901366	0.00103971	0.000952695	0.00108133	6.23568e-05	0.00198969	0.0239681	6.82097e-05	6.49997e-05
59	162660		k__Bacteria; p__Firmicutes; c__Clostridia; o__Clostridiales; f__Ruminococcaceae; g__Ruminococcus	0.00299567	0.00283687	0.00292157	0.00298856	0.00874976	0.0032607	0.00346254	0.00353882	0.00339862	0.00499005	0.00298421	0.00320437	0.00291913	0.000100588	9.7701e-05	9.71456e-05	0.0198709	9.62414e-05	9.85114e-05	9.16189e-05	9.72997e-05	0.0125531	0.000101959	0.0645866	0.000101204	9.66418e-05	0.00448962	9.8876e-05	0.000101837	0.000101267	0.000122051	0.000111769	0.000127826	0.000135229	0.000127516	0.000120626	0.000158868	0.000123577	0.000142545	0.000130614	0.00014825	0.00053187	0.000210314	0.00299333	8.265e-06	7.87604e-06
60	163857		k__Bacteria; p__Proteobacteria; c__Gammaproteobacteria; o__Aeromonadales; f__Succinivibrionaceae; g__Succinivibrio	0.241763	0.240204	0.2365	0.236535	0.26838	3.27997	1.10304	1.07291	0.225855	0.284594	0.232655	0.362967	1.64527	0.0672791	0.0671869	0.064131	0.0606649	0.0659027	0.0655816	0.058585	0.0622175	0.0694282	1.91016	0.0634228	4.53232	1.35507	10.0023	0.0678748	0.0675109	0.0675125	0.0993061	12.0235	0.133636	0.10861	0.144096	0.2912	0	0	8.96616	8.44103	0	0.314113	0.35198	0.371605	0.34749	0.326826
61	164088		k__Bacteria; p__Bacteroidetes; c__Bacteroidia; o__Bacteroidales; f__Bacteroidaceae; g__Bacteroides	0.00297407	0.00604337	0.00263155	0.00269189	0.00267208	0.00275241	0.00264423	0.00272381	0.00263241	0.0027047	0.00417268	0.00291134	0.00262935	3.63057e-05	0.0411469	0.00202965	3.33046e-05	3.47369e-05	0.00516915	0.0364019	3.51189e-05	3.63545e-05	3.68005e-05	3.47566e-05	3.6528e-05	3.48815e-05	3.63867e-05	3.56879e-05	3.67567e-05	3.65507e-05	0.00573851	0.00525508	0.00601004	0.00635811	0.00599548	0.00567151	0.00739179	0.00574979	0.00663231	0.00607721	0.00845066	0.000508486	0.000532007	0.00108884	0.000556215	0.176642
62	165118		k__Bacteria; p__Bacteroidetes; c__Bacteroidia; o__Bacteroidales; f__[Paraprevotellaceae]; g__Paraprevotella	0.00633852	0.0443083	0.0237995	0.0178771	0.0112887	0.0066925	0.042179	0.0173041	0.00319894	0.00691996	0.297284	0.00734645	0.00746145	0.133055	0.0665396	0.00145973	0.095249	0.00144615	0.00148026	0.00137669	0.00146205	0.00413991	0.00153206	0.00144697	0.0140434	0.0170727	0.00151483	0.0198585	0.141636	0.00152166	0.0359719	0.0215077	0.0271643	0.0260221	0.0264705	0.102588	0.0397234	0.0314735	0.035642	0.0326589	0.0616049	0.19603	0.0141644	0.013509	0.00251255	0.0617067
63	165179		k__Bacteria; p__TM7; c__TM7-3; o__I025; f__Rs-045	0.150192	0	0	0.00712734	0.0302176	0	0	0	0	0	0	0	0	0.0271664	0.00715482	0.00711414	0.00675731	0.00704792	0.00721416	0.00670941	0.00712543	0.00737612	0.00746662	0.00705192	0.00741132	0.00707725	0.00738264	0.00724086	0.00745773	0.00741592	0.000329236	0.0003015	0.000344814	0.000364784	0.000343979	0.000325392	0.000423112	0.000329123	0.000379639	0.000347865	0.000394834	1.64708e-05	0.00587704	0.00399104	1.80168e-05	1.71689e-05
64	165935		k__Bacteria; p__Firmicutes; c__Clostridia; o__Clostridiales; f__Ruminococcaceae	0.00179802	0.00022465	0.0178278	0.00652463	0.00452107	0.000320398	0.00376763	0.00715223	0.000619519	0.0011649	0.00136345	0.00128719	0.00397639	0.0050552	0.00254014	0.00331544	0.00552985	0.000688101	0.000704331	0.0022842	0.00148597	0.000720143	0.0140955	0.000688491	0.00218551	0.00145879	0.00072078	0.000706938	0.00306474	0.000724029	0.000912994	0.00222196	0.0525997	0.000833429	0.00170981	0.00286822	0.00269678	0.00209772	0.0139379	0.00221718	0.00251654	0	0.000340091	0.00181732	0.0222657	0
65	166637		k__Bacteria; p__Firmicutes; c__Clostridia; o__Clostridiales; f__Lachnospiraceae; g__Dorea	0.00105015	0	0	0.0523987	0	0	0	0	0	0	0	0	0	0.00227909	0.00221368	0.00220109	0.00209069	0.00218061	0.00223204	0.00207587	0.00220459	0.0056608	0.00231015	0.00218184	0.00229304	0.00218968	0.00228417	0.0022403	0.0023074	0.00229447	0.000973926	0.000891879	0.00102001	0.00107908	0.00101754	0.000962556	0.00130146	0.00101235	0.00116774	0.00107	0.00121448	8.73798e-05	0.0311215	9.1931e-05	9.55815e-05	9.10833e-05
66	168071		k__Bacteria; p__Firmicutes; c__Clostridia; o__Clostridiales; f__Lachnospiraceae	0.0233424	0.00137895	0.0460699	0.0170304	0.0463298	0.00173012	0.00500227	0.0329404	0.0369241	0.0074519	0.0242505	8.99693e-05	0.0127011	0.0106438	0.0103383	0.0102796	0.00976396	0.0101839	0.0104241	0.0185058	0.0102959	0.0106581	0.0107889	0.0101897	0.010709	0.0102263	0.0106675	0.0104627	0.010776	0.0107156	0	0	0.000951254	0	0.00638012	0.000421965	0.000118262	0.00122187	0.00240455	9.72299e-05	0.00161923	0.000140048	0.0067333	0.00828745	0.000153194	0.000145984
67	168289		k__Bacteria; p__Firmicutes; c__Clostridia; o__Clostridiales	0.000430124	0.00487348	0.0108607	0.00119481	0.00439644	0.00549974	0.00143438	0.00167128	0.00133486	0.00926548	0.00565624	0.0064361	0.00206685	0.000384682	0.00977648	0.00371691	0.000352883	0.00036806	0.00812598	0.000350382	0.000372107	0.00289001	0.0408128	0.00995012	0.00411918	0.000369591	0.00479962	0.000378135	0.0099337	0.000387278	0.00222448	0.00203708	0.00232973	0.00246466	0.00356035	0.0021985	0.0026186	0.00261462	0.00234955	0.0021529	0.00398656	0.000119236	0.00123076	0.00561799	0.00414517	0.00012429
68	168383		k__Bacteria; p__Firmicutes; c__Clostridia; o__Clostridiales	0.000922361	0	0.00191926	0.0109844	0.00167358	0	0.00111289	0.000603942	0	0.00079873	0	0	0	0.00103674	0.000279777	0.000956999	0.000264233	0.000275597	0.000282098	0.00026236	0.000278628	0.000288431	0.00029197	0.000275754	0.000289807	0.000276744	0.000288686	0.000283142	0.0244993	0.000289987	0.00890012	0.00815035	0.00932125	0.00986109	0.00929867	0.00879621	0.0113483	0.00882739	0.0101823	0.00933007	0.0105898	0.000911182	0.000810042	0.000408799	0.00243901	0.000739418
69	170185		k__Bacteria; p__Firmicutes; c__Clostridia; o__Clostridiales; f__Ruminococcaceae	0	0	0	0.00253266	0.00170179	7.74868e-05	0	0	0.0367219	0	0	0.00010842	0.00105025	0.00950688	0.0016266	0.00161735	0.00153623	0.0016023	0.00164009	0.00152534	0.00161992	0.00167691	0.00169748	0.00160321	0.00168491	0.00160896	0.00167839	0.00164616	0.00169546	0.00168596	0.000922991	0.000845235	0.000966664	0.00102265	0.000964323	0.000912215	0.00122916	0.000956118	0.00110287	0.00101056	0.00114701	7.92884e-05	0.000792659	0.0287725	8.67307e-05	8.2649e-05
70	172163		k__Bacteria; p__Firmicutes; c__Clostridia; o__Clostridiales	0	0.00503198	0.000599004	0	0.00334776	0	0.0001943	0.00107742	0.000255254	0.000161856	0.00503299	0.000498063	0.00027055	0.00525776	0.000336616	0.000334703	0.000317915	0.000331587	0.000339409	0.000315661	0.000335234	0.000347028	0.00471847	0.000331776	0.000348684	0.000332967	0.000347335	0.000340665	0.000350868	0.000348901	0.000142884	0.000130847	0.000149645	0.000158311	0.000149282	0.000141216	0	0	0.00211132	0	0	0	0.00221314	0.000801873	0	0
71	173565		k__Bacteria; p__Bacteroidetes; c__Bacteroidia; o__Bacteroidales; f__Prevotellaceae; g__Prevotella; s__copri	0.00122402	0	0.00314079	0.000479227	1.96142e-05	0.000812722	1.54393e-05	0.000460231	0.000421335	0.000332594	0	9.01092e-06	0.000650691	0.00135869	0.000121869	0.00235741	0.00150022	0.000120048	0.00012288	0.000114282	0.000121368	0.000125638	0.00012718	0.000120116	0.000126238	0.000120547	0.000125749	0.000123334	0.000127028	0.000126316	0.00781658	0.00438578	0	0	0	0.00196755	0.000278622	0.00947492	0.00119166	0.00301544	0.000878182	0.00191077	0.00060099	0.000886156	0.000628337	0.000598766
72	173654		k__Bacteria; p__Proteobacteria; c__Gammaproteobacteria; o__Enterobacteriales; f__Enterobacteriaceae	0.00295409	0.00349379	0.00312766	0.00294707	0.00292539	0.00276065	0.00289491	0.0050393	0.00288196	0.0029611	0.00318977	0.00291318	0.00336792	0.00132371	0	0	0.000695267	0.00363439	0.00752776	0.00152131	0	0.00853071	0.0294426	0.000234821	0.0227374	0.00180771	0.0085912	0	0.00104239	0.00040787	0.000775018	0.000709728	0.00117357	0.0169596	0.000809724	0.00076597	0.00487004	0.00310647	0.00226031	0.00207114	0.00235078	0.000686038	0.000253308	0.000263858	0.0095948	0.0224386
73	173726		k__Bacteria; p__Proteobacteria; c__Betaproteobacteria; o__Burkholderiales; f__Alcaligenaceae; g__Sutterella	0.145597	0.0310929	0.00508883	0.00550209	0.00537922	0.239854	0.173017	0.0399087	0.0425022	0.0304164	0.00518228	0.0464058	0.210151	0.00955725	0.198669	0.138115	0.0554601	0.00726657	0.00743796	0.00691756	0.0245158	0.00760495	0.0181689	0.00727069	0.180338	0.170979	0.213038	0.0759916	0.0187935	0.00764598	0.0195282	0.009905	0.0544069	0.0172049	0.00972314	0.0630888	0.0109019	0.0139815	0.0115035	0.0874182	0.0135641	0.00169495	0.0268724	0.0629396	0.00123448	0.0649581
74	173744		k__Bacteria; p__Firmicutes; c__Clostridia; o__Clostridiales; f__Veillonellaceae; g__Megasphaera	0	0	0	0	0	0	0	0	0	0	0	0	0	0	0	0	0	0	0	0	0	0	0	0	0	0	0	0	0	0	0	0	2.08017	0	0	0	0.101756	0.0791524	0.0913012	0.0836598	0.105824	0.0849249	0.0888532	0.0893482	0.0928962	0.0885243
75	173996		k__Bacteria; p__Firmicutes; c__Clostridia; o__Clostridiales; f__Lachnospiraceae	0.000986173	0.000933897	0.00120671	0.000983833	0.00206943	0.00183667	0.00122778	0.000995501	0.00119826	0.00123496	0.00122767	0.00122073	0.000960976	0.00141459	0.00830551	0.00457914	0	0.00103368	0	0	0.00513337	0	0.0051355	0.00105115	0.000694962	0.00228033	0	0.000976252	0.00113511	0	0.00502596	0.000490405	0.0127308	0.0012009	0.00317223	0.00757787	0.0019376	0.00150718	0.00173852	0.00159301	0.0018081	0.000274286	0.000286973	0.0018277	0.0049876	0.000285911
76	174304		k__Bacteria; p__Firmicutes; c__Clostridia; o__Clostridiales; f__Ruminococcaceae	0.00135484	0.000215724	0.00118266	0.00787207	0.00170777	0.00168131	0.00329454	0.00156309	0.00173138	0.00418029	0.000391189	0.002471	0.00303745	0.000273333	0.00133259	0.00178262	0.00307268	0.00519988	0.00613062	0.000248962	0.000264398	0.000273701	0.00206439	0.00235286	0.00112211	0.0047117	0.00528336	0.00377787	0.000276729	0.000899759	0.000403358	0.000369378	0.000861006	0.000681999	0.000916719	0.000398649	0.000458319	0.00150021	0.000411228	0.00037681	0.000427687	4.61153e-05	0.0013633	0.00756381	5.04438e-05	4.80698e-05
77	174337		k__Bacteria; p__Verrucomicrobia; c__Verrucomicrobiae; o__Verrucomicrobiales; f__Verrucomicrobiaceae; g__Akkermansia; s__muciniphila	0.000202281	0.000424319	0.000197278	0.000201801	0.000200316	0.000420062	0.000198228	0.000204194	0.000197342	0.000202761	0.000201507	0.00019948	0.00068782	3.27166e-05	3.17777e-05	3.1597e-05	3.00122e-05	3.13029e-05	3.20413e-05	0.00748622	3.16471e-05	3.27606e-05	3.31625e-05	3.13207e-05	3.29169e-05	3.14331e-05	3.27895e-05	3.21598e-05	3.3123e-05	3.29374e-05	0.00186184	0.00170499	0.00194993	0.00206286	0.00194521	0.0018401	0	0	0	0.0417421	0	0.00191377	0.00200229	0.00230854	0.0020934	0.00199488
78	174403		k__Bacteria; p__Firmicutes; c__Clostridia; o__Clostridiales; f__Ruminococcaceae; g__Faecalibacterium; s__prausnitzii	0	0	0.0054991	0.00729528	0.000826805	0.0019424	0.0036051	0.00113038	0.00102666	0.0043806	0	0.00736461	0.00182045	0.00136291	0.00286573	0.00214495	0.0014515	0.0039719	0.000377212	0.000350819	0.000372572	0.00038568	0.00386818	0.00232185	0.00038752	0.0097196	0.000386021	0.00447549	0.00197063	0.00111694	0.000456771	0.000418291	0.00177726	0.00120235	0.00145517	0.00140025	0.000306184	0.00686882	0.000274724	0.000251731	0.00102362	0	0.00289483	0.00757665	0.00260488	0.000300565
79	174516		k__Bacteria; p__Firmicutes; c__Clostridia; o__Clostridiales; f__Clostridiaceae; g__Clostridium	0.000430111	0.00053627	0.000387332	0.000219835	0.000835219	0.00206023	0.000217859	0.00874305	0.000900162	0.00148767	0.00566724	0.00131354	0.00218755	0.00328371	0.00113647	0.000846747	0.00454278	0.000132613	0.000135741	0.00101251	0.00916262	0.0014732	0.00125918	0.000132689	0.00888776	0.0047279	0.000138911	0.000136244	0.000140324	0.00131232	0.000547799	0.000913882	0.0115068	0.0165271	0.00771039	0.00111374	0.000619706	0.00144779	0.0103788	0.000509496	0.00573701	0.00167334	0.000452355	0.00230725	0	0.00764048
80	174638		k__Bacteria; p__Firmicutes; c__Clostridia; o__Clostridiales; f__Veillonellaceae; g__Dialister	0.0176268	0.0027986	0.0745326	0.00159181	0.224305	0.0610825	0.0100458	0.0415951	0.00244616	0.00464923	0.00462595	0.00354696	0.0335661	0.130552	0.0248293	0.0460633	0	0	0.022513	0.00443114	0.150228	0	0.00593129	0	0.0251335	0.110566	0.0259295	0.0116593	0.0224484	0.00812866	0.00906059	0.0559323	0.167706	0.0489932	0.301634	0.409701	0.00171166	0.166875	0.333479	0.00235625	0.00264998	0.0164796	0.0316682	0.0433584	0.0808606	0.0158921
81	174675		k__Bacteria; p__Firmicutes; c__Clostridia; o__Clostridiales; f__Ruminococcaceae	0.00167354	0.000337559	0.000611566	0.00175406	0.000101044	0.000214922	0.0016026	0.0010373	0.00972734	0.00190555	0.0018963	0.000878991	0.00124227	0.0018797	0.00118154	0	0.00320357	0.00847872	0.00332664	0.00430177	0.00100769	0	0.000637118	0.00139811	0	0.000978026	0	0.00129908	0.00306775	0	0.000336174	0.000307853	0.0028698	0.000372471	0.000588181	0.000332249	0.00276695	0.000369954	0.000426736	0.000391021	0.000443817	0.00165015	0.000677928	0.000176815	6.77603e-05	0.00751659
82	174818		k__Bacteria; p__Firmicutes; c__Clostridia; o__Clostridiales; f__Ruminococcaceae	0	0	0.00877054	0.0112315	0.00146408	0.00250343	0.0025094	0.0017124	0.000903855	0.0130776	0	0.00459141	0.0080257	0.00165839	0.00161079	0.00160164	0.0015213	0.00158673	0.00162415	0.00151052	0.0053738	0.00166062	0.00168099	0.00158763	0.00166854	0.00983376	0.00166208	0.00403742	0.00167899	0.00166958	0.00046042	5.78432e-05	0.00365955	0.000912708	0.0695639	0.00301547	0.00203113	0.0462195	0	0	0	0.000782161	0.0156305	0.0681001	0.000855577	0.000815312
83	174831		k__Bacteria; p__Bacteroidetes; c__Bacteroidia; o__Bacteroidales; f__Prevotellaceae; g__Prevotella; s__copri	0.00384718	0.00364324	0.00375202	0.00383804	0.00380981	0.00359526	0.0037701	0.00388357	0.00375324	0.00410532	0.00383247	0.0037939	0.00399436	0	0.00737163	0.00986622	0.0484303	0	0	0	0.000309445	0	0	0.0353755	0	0	0	0.00450924	0	0	0.0427257	0.0284592	0	0	0	0.019837	0.00312915	0.00388607	0.00576141	0.0660843	0.0093836	0	0	0	0	0.000325118
84	175485		k__Bacteria; p__Bacteroidetes; c__Bacteroidia; o__Bacteroidales; f__Bacteroidaceae; g__Bacteroides	0.001599	0.00174736	0.00155945	0.00159521	0.00158347	0.0014943	0.00156697	0.00161413	0.00227655	0.0016028	0.00184095	0.00157686	0.00155815	6.87326e-05	6.676e-05	6.63804e-05	6.30509e-05	0.00547617	6.73137e-05	6.2604e-05	6.64857e-05	0.0411785	6.96693e-05	0.00373153	6.91533e-05	6.60362e-05	6.88858e-05	6.75628e-05	6.95864e-05	0.000616624	0.00152177	0.00103638	0.00118527	0.00125391	0.0011824	0.00111851	0.0309573	0	0	0	0	0.0010382	0.00216577	0.001682	0.00113565	0.0010822
85	175535		k__Bacteria; p__Bacteroidetes; c__Bacteroidia; o__Bacteroidales; f__Bacteroidaceae; g__Bacteroides	0.00159405	0.00174246	0.00180212	0.00159026	0.00157857	0.00172084	0.00156211	0.00160913	0.00155513	0.00159784	0.00158795	0.00182279	0.00179883	0.000712837	0	0	0.00162743	0	0.00254475	0.000807748	0.00118257	0.0223573	0	0.0182718	0	0	0	0	0	0	0.00141738	0.00170563	0.00148445	0.00157042	0.00148085	0.00203643	0	0	0	0.0101	0.003245	0.000116738	0.000122138	0.000122819	0.000127696	0.000835262
86	175635		k__Bacteria; p__Firmicutes; c__Clostridia; o__Clostridiales; f__Lachnospiraceae	0	0	0	0	0	0	9.55917e-05	0	8.57891e-05	0.000185793	0	0	0	1.47316e-05	1.43088e-05	1.42275e-05	1.35138e-05	1.4095e-05	1.44275e-05	1.34181e-05	1.425e-05	1.47514e-05	1.49324e-05	1.4103e-05	1.48218e-05	1.41537e-05	1.47644e-05	1.44809e-05	1.49146e-05	1.4831e-05	0.000645252	2.46487e-05	0.00299958	0.00021721	0.0111812	0.00270788	0.00624642	0	0	0.00121077	0	0.000752733	0.00159066	0.00108442	0.000823387	0.000784637
87	175650		k__Bacteria; p__Firmicutes; c__Clostridia; o__Clostridiales	4.04648e-07	3.83198e-07	3.9464e-07	4.03688e-07	4.00718e-07	3.78152e-07	0.000226495	4.08476e-07	3.94768e-07	4.0561e-07	4.03101e-07	3.99045e-07	3.94309e-07	3.44039e-06	3.34165e-06	3.32265e-06	3.156e-06	3.29173e-06	3.36937e-06	3.13363e-06	3.32793e-06	3.44501e-06	3.48728e-06	3.2936e-06	3.46145e-06	0.0004054	3.44806e-06	3.38184e-06	3.48313e-06	3.4636e-06	0	0	0	0.00210333	0.0405848	0	0.00289509	0.00190658	0.00152893	0.00140097	0.00314213	0.00180567	0.00188919	0.00189972	0.00197516	0.0018822
88	175844		k__Bacteria; p__Bacteroidetes; c__Bacteroidia; o__Bacteroidales; f__[Barnesiellaceae]	0.00150964	0.000120162	0.000330254	0.000126587	0.00104705	0.000311458	0.000124346	0.000343397	0.00649545	0.000542749	0.00240106	0.000125131	0.000123646	8.56222e-05	0.00685715	8.26921e-05	0.0086089	8.19224e-05	0.00274228	7.79877e-05	0.00174395	0.00137468	8.67891e-05	8.19689e-05	8.61464e-05	0.000889203	8.58131e-05	8.4165e-05	8.66858e-05	8.61999e-05	0.000498262	0.000456287	0.000521838	0.000552061	0.000767177	0.000492445	0.000417245	0.000324559	0.000374374	0.000343041	0.00189309	3.23436e-05	0.000235429	0.000144151	3.53795e-05	0.00036783
89	175962		k__Bacteria; p__Firmicutes; c__Clostridia; o__Clostridiales; f__Ruminococcaceae	0.0267032	0.0244775	0.0259556	0.0263374	0.0289291	0.0312951	0.0282467	0.031243	0.025453	0.0274	0.0259985	0.0257478	0.0273941	0	0.0930986	0.0724468	0.156282	0	0	0	0.0518889	0	0.0295871	0	0.0853352	0.175511	0.0116191	0.0336315	0.00561115	0	0	0	1.2301	0	0.00771379	0.00528782	0.0688949	0.0535907	0.0712695	0.0566425	0.0642904	0.0291922	0.0316166	0.0339397	0.182036	0.0304295
90	176057		k__Bacteria; p__Firmicutes; c__Clostridia; o__Clostridiales; f__Ruminococcaceae	0.00460673	0.00421853	0.000249077	0	0.000495302	0.00642486	0.000863024	0.000644797	0.00947365	0.00247261	0	0.00809449	0.00883585	0.00185628	0.00526784	0.00950375	0.00817668	0.000278811	0.000285388	0.00026542	0.00156538	0.000291795	0.00085199	0.00731241	0.0129559	0.00277396	0.000292053	0.00520423	0.0129444	0.000293369	0.00103616	0.00255828	0.00151459	0.0064421	0.00229493	0.00133773	0.0223984	0.00120942	0.000833087	0.000763362	0.000866432	0.000896271	0.0128683	0.0104722	0	0.0124617
91	176108		k__Bacteria; p__Bacteroidetes; c__Bacteroidia; o__Bacteroidales; f__Rikenellaceae	0.000654593	0.000143457	0	0.000725952	0.000657422	0	8.89077e-05	0.000689261	0.0134305	0.00424606	0.00760112	0.00157229	0	0.00052946	0.000514264	0.00051134	0.00229749	0.000506581	0.00616488	0.00775524	0.000512152	0.000530171	0.000536675	0.000506868	0.000532701	0.000508689	0.00053064	0.000520449	0.00314388	0.000533032	0.000708314	0.00029794	0.000340742	0.000360477	0.00107347	0.00032155	5.18219e-05	4.03102e-05	4.64973e-05	4.26057e-05	0.00404346	1.35425e-05	0.00272553	0.00235938	1.48136e-05	0.000763088
92	176297		k__Bacteria; p__Firmicutes; c__Clostridia; o__Clostridiales; f__Lachnospiraceae	0.0020509	0.000273391	0.00279215	0.000816039	0.00227195	0.027393	0.00517376	0.00311735	0	0.00679494	0	0.00254357	0.0115138	0.00295618	0.00287134	0.00285502	0.00271181	0.00282844	0.00289516	0.00269259	0.00285954	0.00296015	0.00299647	0.00283005	0.00297428	0.00389609	0.00296277	0.00290587	0.0029929	0.00297613	0.000233116	0.000213477	0.000244146	0.000489213	0.00267619	0.000230394	0.000693522	0.000539464	0.000622264	0.000570184	0.000647171	5.52992e-05	0.0109365	0.00327946	6.04897e-05	5.7643e-05
93	176306		k__Bacteria; p__Firmicutes; c__Clostridia; o__Clostridiales; f__Lachnospiraceae	0.00416552	0.00592118	0.00956779	0.00387872	0.00900249	0.00799626	0.0161451	0.00320918	0.00634707	0.0237701	0.00236859	0.00650604	0.00841052	0.00213107	0.00766832	0.00604182	0.00853489	0.0117547	0.00208708	0.00194106	0.00286224	0.00213394	0.00216012	0.00350296	0.00362552	0.0113841	0.00213582	0.0123229	0.0045253	0.00323772	0.00118943	0.000461484	0.000497659	0.000983302	0.00815104	0.00160878	0.00190928	0.00148516	0.00171311	0.00156973	0.00178168	0.000187601	0.0222443	0.011684	0.00122415	0.000195552
94	176321		k__Bacteria; p__Firmicutes; c__Clostridia; o__Clostridiales; f__Lachnospiraceae	0.000787436	0.000736082	0.000312707	0.000446974	0.000682694	0.00152949	0.00166064	0.000228288	0.00121101	0.00365423	0	0.000509659	0.000591517	0.000458672	0.000445508	0.00206184	0.000420756	0.000438852	0.000449203	0.000417774	0.000443678	0.000459288	0.000464923	0.000439101	0.000461479	0.000440678	0.000459694	0.000450865	0.000464369	0.000461766	0	0	0.000182602	0.00108393	0.00800298	0	0.00060835	0.000473212	0.000545844	0.00050016	0.000567692	4.55043e-06	0.00519141	0.00283811	4.97754e-06	4.74329e-06
95	176604		k__Bacteria; p__Firmicutes; c__Clostridia; o__Clostridiales; f__Lachnospiraceae	0.00515813	0.000766809	0.0061098	0.00699995	0.0118547	0.00747257	0.00733973	0.00201582	0.000518921	0.0126263	9.61167e-05	0.0107071	0.00551445	0.00302159	0.00293487	0.00467074	0.00494289	0.00289102	0.00295921	0.00275217	0.00292281	0.00302565	0.00443786	0.00289266	0.00304009	0.00392993	0.00302832	0.00297017	0.00305912	0.00304198	0	0	0.000943715	0.000321184	0.022736	0	0.00254451	0.00255783	0.00228307	0.00209199	0.00237445	0.000288517	0.0144572	0.0315938	0.000315598	0.000300745
96	176705		k__Bacteria; p__Firmicutes; c__Clostridia; o__Clostridiales; f__Veillonellaceae; g__Phascolarctobacterium	0.0777479	0.0736265	0.0758249	0.0775634	0.0769927	0.0726569	0.0761903	0.0784833	0.0758496	0.0781819	0.0774506	0.0766712	0.0757614	0.00498966	0.00413324	0.00610701	0.00390361	0.00461272	0.00416753	0.00387594	0.00411626	0.00426109	2.18466	0.0044405	0.00502414	0.0286639	0.245834	0.00418295	0.00549533	0.00537932	0.00719888	0.00659242	0.0075395	0.00797616	0.00752125	0.00711483	0.00920993	0.00716405	0.0106293	0.00757201	0.00859439	0.000659339	0.000689838	0.000693682	0.236574	0.000687285
97	176828		k__Bacteria; p__Actinobacteria; c__Coriobacteriia; o__Coriobacteriales; f__Coriobacteriaceae	0.000682593	0.000820192	0.000132469	0.000662464	0.000681009	0.000813341	0.0006559	0.00115875	0.000841111	0.000629109	0.00209772	0.000630438	0.00134732	0.00155848	0.00102241	8.53256e-05	0.00998833	8.45314e-05	0.00265947	8.04714e-05	0.000487389	8.84678e-05	0.000612466	0.000451667	8.88899e-05	0.00203737	8.8546e-05	8.68455e-05	8.94466e-05	8.89452e-05	0	0.0116572	0.0019045	0.000829186	0	0.0138331	0.0122994	0.000580253	0.00250389	0.000613296	0.0235788	0.00344393	0.00146101	0.00204077	0.00102082	0.013021
98	176994		k__Bacteria; p__Firmicutes; c__Clostridia; o__Clostridiales; f__Ruminococcaceae	0	0	0.00135105	0.000255455	0.000271429	0	0.000454155	0.000241414	3.70155e-05	0.000416747	0	0.000990944	0.000227614	6.84636e-05	6.64987e-05	6.61207e-05	6.28042e-05	6.55053e-05	6.70503e-05	6.23591e-05	6.62256e-05	6.85556e-05	0.00118381	6.55424e-05	6.88828e-05	0.00214631	6.86162e-05	0.0006143	6.93141e-05	6.89256e-05	0	0	0.00226176	0.000189165	0.0118632	0.00134052	0.000492306	0.0088638	0	0	0.000712472	0.000484998	0.00206387	0.000793672	0.000530522	0.000505554
99	177061		k__Bacteria; p__Firmicutes; c__Clostridia; o__Clostridiales; f__Lachnospiraceae	0.108165	0.00892371	0.0353359	0.0617511	0.0363405	0.0282076	0.0254593	0.0462698	0.0234069	0.0947128	0.0114491	0.0139084	0.0446801	0.0256295	0.062501	0.0176909	0.0404256	0.024268	0.0187107	0.00244913	0.0658605	0.00113744	0.0628688	0.0152537	0.024929	0.0734574	0.0751478	0.0325525	0.0878382	0.0497042	0.00749859	0.00696704	0.0122452	0.00901443	0.0102209	0.0124781	0.0143076	0.00343498	0.0111017	0.00574316	0.0275554	0.0179347	0.00772024	0.012437	0.0110109	0.00895561
100	177109		k__Bacteria; p__Firmicutes; c__Clostridia; o__Clostridiales; f__Ruminococcaceae; g__Oscillospira	0.000172709	0.000142262	0.000336036	0.000264227	0.000172925	0	0.000458641	0.000254758	0.000234232	0	0	0.00024745	0.000515472	0.000118206	0.000114813	0.00011416	0.000108434	0.000113098	0.000115765	0.000107666	0.000114341	0.000118364	0.000119817	0.000113162	0.000118929	0.000113568	0.000118469	0.000116194	0.000119674	0.000119003	0.000914412	0.000837379	0.000957679	0.00101314	0.0012024	0.00122331	0.00122916	0.000956117	0.00110287	0.00101056	0.00114701	4.01007e-05	4.19556e-05	4.21893e-05	0.00605096	4.18003e-05
101	177224		k__Bacteria; p__Firmicutes; c__Clostridia; o__Clostridiales; f__Lachnospiraceae	0.000238242	0.00792357	0.00126291	0.000223048	2.39624e-05	9.00593e-05	1.65954e-05	0.00101541	0.00046421	0.000292653	0.00184244	0.000887862	0.000195159	0.000350249	0.000340197	0.00199162	0.000321296	0.000335114	0.000343019	0.000319019	0.000338799	0.000350719	0.00165227	0.000335304	0.000352393	0.00324276	0.000351029	0.00161778	0.0003546	0.000352612	0.000631547	0.000221266	0.000693942	0.000504046	0.00124829	0.000560862	0.000429674	0.000334227	0.000385526	0.00174397	0.000400957	8.31671e-05	0.0138042	0.000309523	9.09734e-05	0.000423507
102	177518		k__Bacteria; p__Firmicutes; c__Clostridia; o__Clostridiales; f__Lachnospiraceae; g__Coprococcus	0.0156436	0.00218625	0.000492935	0.000327337	0.00126678	0.00102561	0.00141919	0.00414144	0	0.000900515	0.00253507	0	0.00190671	0.000342823	0.00227618	0.000331091	0.000314484	0.00032801	0.0216885	0.000312256	0.000331617	0.000343284	0.0144513	0.000328196	0.00343006	0.000329374	0.000343587	0.000336989	0.00527811	0.000345136	0.00493197	0.00451648	0.00735458	0.00546449	0.00515283	0.00487439	0.00625922	0.00486881	0.0056161	0.00653693	0.00584089	0.0132322	0.00776589	0.0008917	0.006259	0.000231056
103	177663		k__Bacteria; p__Firmicutes; c__Clostridia; o__Clostridiales; f__Ruminococcaceae	0.00363071	0.00265393	0.00298055	0.00306191	0.00277526	0.00285003	0.00327428	0.00308692	0.00368817	0.00280914	0.00303949	0.00276368	0.00346704	0.00141856	0.000888529	0.000619753	0.000780453	0	0.00251777	0	0	0	0.0416146	0.00361218	0.02661	0.00306738	0	0	0.00705465	0	0.000347295	0.000318038	0.000363728	0.000384793	0.000362847	0.00034324	0.000442992	0.000344587	0.000397476	0.000364209	0.000413385	1.52603e-05	0.000116852	1.60552e-05	1.66927e-05	1.59071e-05
104	177679		k__Bacteria; p__Bacteroidetes; c__Bacteroidia; o__Bacteroidales; f__S24-7	0.00744839	0.00187802	0.0320851	0.0100027	0.00267966	0.00163951	0.0078943	0.00181094	0.00124153	0.00963514	0.00175447	0.00104229	0.003377	0.0134423	0.000839569	0.00888462	0.000792924	0.000827026	0.0992587	0.000787305	0.000836121	0.000865538	0.020877	0.000827495	0.00161804	0.000830467	0.000866303	0.000849666	0.000875114	0.00142199	0.000514545	0.00673366	0.0179158	0.000570102	0.000537587	0.00392604	0.00348847	0.0044089	0.0054292	0.00286807	0.00325532	0.0113074	0.000619462	0.00453162	0.00877357	0.00232486
105	177987		k__Bacteria; p__Firmicutes; c__Clostridia; o__Clostridiales; f__Lachnospiraceae; g__Lachnospira	0.00160773	0	0.0025894	0.00122053	0.0224085	0.000301835	0.0016333	0.032886	0.00238932	0.00674479	0.000817023	0.00262487	0.000619134	7.75224e-05	0.00442083	0.00625919	0.0019864	7.41726e-05	0.0120137	0.00199271	7.49882e-05	7.76266e-05	0.0122094	0.0102933	0.00870206	0.012757	7.76952e-05	0.00245793	7.84854e-05	7.80455e-05	0	0.000574651	0.00777708	0.000109294	0.00237574	0.00679086	0.00665408	0.000345819	0.00450726	0.000365512	0.000414864	0.000257072	0.00184551	0.00125472	0.00365355	0.000267968
106	178001		k__Bacteria; p__Firmicutes; c__Clostridia; o__Clostridiales; f__Lachnospiraceae; g__Lachnospira	0.00228297	0.0160216	0.00719961	0.000649834	0.00271055	0.000429798	0.00671326	0.000798725	0.000801537	0.00246653	0.000275041	0.00163648	0.0013139	0.00181793	0.00176576	0.00175572	0.00166765	0.00173937	0.0017804	0.00165583	0.0017585	0.00182037	0.00184271	0.00174036	0.00182906	0.00383856	0.00182198	0.00316199	0.00184051	0.00183019	0.000160055	0.000146571	0.000167628	0.000177337	0.000887164	0.000779074	6.09042e-07	4.7375e-07	5.46465e-07	0.00184727	0.00273205	2.9091e-05	0.00166096	0.00294565	3.18215e-05	3.0324e-05
107	178015		k__Bacteria; p__Firmicutes; c__Clostridia; o__Clostridiales; f__Ruminococcaceae	3.72674e-05	1.76552e-05	0.00139341	0.00166933	0.00207685	0.000160475	3.24737e-05	2.48392e-05	0	2.02269e-05	0	0.000486439	2.1764e-05	8.59948e-05	8.35268e-05	8.30519e-05	7.88862e-05	0.00133684	0.00306311	7.83271e-05	0.000548525	8.61104e-05	8.71668e-05	0.00050733	8.65213e-05	8.26212e-05	8.61865e-05	0.000678858	8.70631e-05	8.6575e-05	0.000139813	0.000988469	0.0212505	0	0.00297195	0.00072441	0.00117444	0.00091355	0.00105377	0.00236	0.00109595	0.00104892	0.00163649	0.00169249	0.00114738	0.00109338
108	178082		k__Bacteria; p__Firmicutes; c__Clostridia; o__Clostridiales; f__Lachnospiraceae; g__Lachnospira	0	3.24152e-05	0	0.00219651	0.00366279	0.000210521	0	0.00113191	0.00104028	0	3.62761e-05	0.000425302	0.000320624	0.000397441	0.000386034	0.00038384	0.000364587	0.000380267	0.000389236	0.000362003	0.000384449	0.000397975	0.000402857	0.000380483	0.000399874	0.000381849	0.000398327	0.000390677	0.000402378	0.000400122	0.000978652	0.000896207	0.00102496	0.00108432	0.00102248	0.00128958	0.00135654	0.0010552	0.00121716	0.00111529	0.00126588	9.23407e-05	0.000603604	0.0318916	0.000101008	9.62544e-05
109	178142		k__Bacteria; p__Firmicutes; c__Clostridia; o__Clostridiales	0.010214	0.00990292	0.00996141	0.0101898	0.0101148	0.00954523	0.0100094	0.0103107	0.00996466	0.0102383	0.010175	0.0100726	0.0101958	0.0315217	0.0248772	0.0110477	0.0443647	0.0162464	0.00688062	0	0	0.00663925	0.020198	0.0307962	0.00586479	0.0149535	0	0.0118507	0.0282383	0.00522143	0.00252088	0.00230852	0.00264016	0.00279307	0.00263377	0.00249145	0.00326951	0.00254323	0.00293358	0.00268805	0.00305099	0.000147232	0.000154042	0.0001549	0.000161051	0.000153472
110	178213		k__Bacteria; p__Firmicutes; c__Bacilli; o__Lactobacillales; f__Lactobacillaceae; g__Lactobacillus; s__ruminis	0.0972703	0.0928742	0.113786	0.0939927	0.0933365	0.0896042	0.0947039	0.0981577	0.0939902	0.104306	0.0979985	0.105115	0.0927437	0.206593	0.116823	0.102692	0.756916	0	0.170042	0.0351099	0.0880142	0.0721547	0	0.179729	0.0150404	0.294917	0.0466256	0.407996	0	0.0280507	0.100841	0.106661	0.040104	2.02378	0.0316287	0.0283347	0	1.3741	0.00309597	0.0713522	0	0.85949	0	0	0	0.244112
111	178296		k__Bacteria; p__Bacteroidetes; c__Bacteroidia; o__Bacteroidales; f__[Paraprevotellaceae]; g__[Prevotella]	0.0287344	0.00532692	0.000698474	0.0543974	0.00310029	0.00586774	0.000311753	0.0225202	0.00146692	0.100848	0.00649884	0	0.00602876	0.020949	0.00190153	0.00189072	0.00264911	0.00187312	0.0019173	0.00178316	0.159735	0.00196035	0.0111713	0.00187419	0.00427481	0.0555542	0.0292251	0.0019244	0.00198204	0.0897835	0.00510204	0.00627182	0.00534345	0.0319618	0.00533051	0.00504247	0.00716144	0.00557061	0.0249208	0.00588783	0.00668281	0.000673481	0.00303722	0.000819362	0.000736696	0.00776175
112	178387		k__Bacteria; p__Bacteroidetes; c__Bacteroidia; o__Bacteroidales; f__Prevotellaceae; g__Prevotella; s__copri	0.00708052	0.00513455	0.00726939	0.00594192	0.0056456	0.010388	0.00531335	0.00573151	0.00528959	0.00543485	0.00540124	0.00559789	0.00700331	0.00266995	0.00138902	0.000450637	0.000428034	0.000446443	0.00302776	0.000425	0.00125453	0.000467232	0.000472964	0.000446696	0.00195521	0.0004483	0.0136469	0.000458664	0.171451	0.000469753	0.000452481	0.00863311	0.000165807	0	0	7.94249e-05	0.000118077	0.0130037	0.00185699	0.00165147	0.000110186	0.000787241	0.000823656	0.000828245	0.000861134	0.000820607
113	178612		k__Bacteria; p__Firmicutes; c__Clostridia; o__Clostridiales; f__Lachnospiraceae	0.000400374	0.00037915	0.000390471	0.000399424	0.000396485	0.000374157	0.000392353	0.000404161	0.000390598	0.000401325	0.000398843	0.00039483	0.000390144	3.31325e-06	3.21816e-06	3.19987e-06	3.03937e-06	0.000543771	0.00770501	3.01782e-06	3.20494e-06	3.3177e-06	0.00365565	3.17188e-06	3.33353e-06	3.18327e-06	3.32063e-06	3.25686e-06	3.35441e-06	3.33561e-06	0.00206707	0.00189293	0.00216487	0.00229025	0.00215963	0.00204293	0.00270543	0.00210445	0.00242745	0.00222429	0.00252461	0.000139369	0.000145815	0.000146628	0.0102605	0.000145276
114	178675		k__Bacteria; p__Firmicutes; c__Clostridia; o__Clostridiales; f__Ruminococcaceae	0.0013053	0	0.00111028	0.00346006	2.82491e-05	0.000589519	0.00172131	0.00140306	0.0318834	0.00272199	0.00547502	0.00252586	0.00132431	0.000881846	0.000856537	0.000851668	0.000808949	0.00139259	0.000863642	0.00416053	0.00126018	0.000883031	0.000893864	0.00121608	0.00164042	0.000847251	0.000883811	0.000866838	0.0815485	0.000887796	0.000477719	0.000437475	0.00137454	0.0005293	0.000499112	0.000472142	0.00137252	0.000727343	0.000178633	0.00154204	0.000185783	0.00111542	0.000574999	0.000290065	7.13124e-05	0.0051077
115	178759		k__Bacteria; p__Tenericutes; c__RF3; o__ML615J-28	0.00156707	0.001484	0.00152831	0.00156335	0.00155185	0.00146446	0.00153568	0.00158189	0.00152881	0.00157079	0.00156108	0.00154537	0.00152703	0.00656773	0	0	0	0	0	0	0.0188023	0	0.020299	0	0	0	0	0	0	0	0.0175906	0.0161087	0.0184229	0.0194899	0.0183783	0.0173852	0.0224413	0.0174562	0.0201355	0.0184502	0.0209414	0.0227278	0.000810891	0.00081541	0.000847789	0.00080789
116	179201		k__Bacteria; p__Firmicutes; c__Clostridia; o__Clostridiales; f__Ruminococcaceae	0.000501238	1.2779e-05	0.0067526	0.000810811	0.00142714	0.000207226	0.000364148	0.00131783	0.000111959	0.000119844	1.58161e-05	0.000545097	0.00104555	0.000270741	0.000262971	0.000261476	0.000248361	0.000259042	0.000265152	0.00334336	0.000261891	0.000271105	0.000274431	0.000259189	0.000272399	0.00026012	0.000271345	0.000266134	0.00471566	0.000272568	0.000775984	0.000373677	0.00042736	0.000452111	0.000426325	0.00222667	0.00083265	0.000647686	0.000747097	0.000684569	0.000777	4.07381e-05	0.000343737	0.00278436	4.45619e-05	4.24647e-05
117	179291		k__Bacteria; p__Firmicutes; c__Clostridia; o__Clostridiales; f__Ruminococcaceae; g__Faecalibacterium; s__prausnitzii	0.000335526	0.000711802	0.00124005	0.00442557	0.00118944	0.000707562	0.00164095	0.000597349	0.000544123	0.00258887	0.000472811	0.00145065	0.00264969	0.000542944	0.000527361	0.000524363	0.000498062	0.00174216	0.000531736	0.00236431	0.00143222	0.000543673	0.000550343	0.000519777	0.000546267	0.000521644	0.000544154	0.00169215	0.000549688	0.000546607	3.8442e-05	3.52035e-05	4.02609e-05	4.25927e-05	0.00343953	0.000296668	0.000153273	0.00219091	0.000137524	0.000126014	0.000143029	5.16435e-05	0.00157633	0.00563786	5.6491e-05	5.38324e-05
118	179362		k__Bacteria; p__Firmicutes; c__Clostridia; o__Clostridiales; f__Lachnospiraceae	0.00117932	0.00252307	0.00121249	0.000925096	0.0016981	0.00216064	0.00398153	0.000977559	0.0011561	0.00847245	0.000651118	0.00263574	0.00257658	0.00127015	0.0012337	0.00122669	0.00116516	0.00121527	0.00124393	0.0011569	0.00122863	0.00127186	0.00128746	0.00121596	0.00127793	0.00226065	0.00127298	0.00124854	0.00128593	0.00127872	8.47673e-06	7.76262e-06	0.000376791	0.00168575	0.0156944	8.37776e-06	0.00117899	0.000917091	0.00105785	0.000969315	0.00110019	0	0.00738271	0.0087829	0	0
119	179384		k__Bacteria; p__Firmicutes; c__Clostridia; o__Clostridiales; f__Lachnospiraceae	0.000750865	0.000246296	0.00159303	2.50782e-06	0.00201718	0.00183354	0.00272583	8.80389e-05	0.000432853	0.00729677	7.64777e-05	0.000753853	0.000922444	0.000846534	0.000822239	0.000817564	0.000776556	0.000809954	0.000829059	0.000771053	0.000818861	0.000847671	0.000858071	0.000810414	0.000851716	0.000813324	0.000848421	0.000832127	0.00085705	0.000852246	0	0	0	0.000123691	0.00319278	0	0.0012794	0.000109201	0.000125962	0.000115419	0.000131003	5.84405e-06	0.0019111	0.00312806	6.39259e-06	6.09174e-06
120	179727		k__Bacteria; p__Firmicutes; c__Clostridia; o__Clostridiales; f__Lachnospiraceae	6.81596e-05	0.000852724	0.000527951	6.07686e-05	0.000709828	0.000489687	0.000878486	5.27439e-05	0.000780707	0.00409015	4.67793e-05	0.000244457	0.000522676	0.000354206	0.000344041	0.000342085	0.000324926	0.00171762	0.000346894	0.000322623	0.000342627	0.000354682	0.000359034	0.000339093	0.000356375	0.000340311	0.000354996	0.000348178	0.000358606	0.000356596	0	0	0.000156384	0.001609	0.0106033	0	0.000756641	0.000588562	0.000678898	0.000622078	0.000706072	0.000110719	0.00496109	0.00329267	0.000121112	0.000115412
121	179806		k__Bacteria; p__Bacteroidetes; c__Bacteroidia; o__Bacteroidales; f__[Paraprevotellaceae]	0.000834702	0	0.00964454	0	0.000878901	0.0339836	0.00235072	0.293421	0.0153454	0.0392836	0.00242281	0.00701257	0.00749809	0.00608796	0.00591323	0.00587962	0.0055847	0.00582489	0.00596228	0.00554512	0.00588894	0.00609614	0.131077	0.00582819	0.00612522	0.00584912	0.0376087	0.0538055	0.00616358	0.0938625	0.0693212	0.0665075	0.082732	0.0471382	0.0444497	0.0420478	0.0328145	0.0255252	0.241269	0.0269787	0.0306214	0.00508175	0.0116125	0.0057902	0.86614	0.0194342
122	180082		k__Bacteria; p__Bacteroidetes; c__Bacteroidia; o__Bacteroidales; f__Porphyromonadaceae; g__Parabacteroides	0.036701	0.0335752	0.049841	0.0441902	0.0404762	0.0326809	0.0398377	0.038399	0.0852543	0.0365396	0.0488581	0.0352536	0.0355521	0.0208366	0.140369	0.103562	0.183534	0.399908	0.0628464	0.0418229	0.0368944	0	0	0	0.00778841	0.00983519	0.0120322	0.0285245	0.0425931	0	0.200433	0.0692424	0.0991444	0.0832837	0.132999	0.104123	0.0414269	0.0318238	0.0367083	0.0790081	1.03943	0.0785346	0	0	0	0.309327
123	180083		k__Bacteria; p__Firmicutes; c__Clostridia; o__Clostridiales; f__Lachnospiraceae; g__[Ruminococcus]	0.00605582	0.000203698	0.000214811	0.00320859	0.000598051	0.00111532	0.000225994	0.000903339	0.000366155	0.0100572	0.000869007	0.00186931	0.000536811	0.00420866	0.0105551	0.00679671	0.00194127	0.000103104	0.0058473	9.81518e-05	0.00234658	0.000107905	0.000692692	0.000103162	0.00010842	0.00402496	0.000108	0.00182426	0.000109099	0.000108487	0.000199866	0	0.000945091	0	0.00174484	0.00366032	0	0	0.00158749	0	0.0031495	5.71858e-05	0.000212582	0.00189592	6.25535e-05	5.96096e-05
124	180133		k__Bacteria; p__Bacteroidetes; c__Bacteroidia; o__Bacteroidales; f__[Barnesiellaceae]	0.00252995	0.0011174	0.00115077	0.00299868	0.00143836	0.00110269	0.00141447	0.00144336	0.00768289	0.00215647	0.00335583	0.00116361	0.0011498	8.39418e-05	0.0225698	8.10691e-05	0.00420687	8.03146e-05	0.0206749	7.64571e-05	0.00450437	0.0013321	8.50858e-05	0.00044761	0.000828285	0.000861988	8.41289e-05	8.25132e-05	8.49845e-05	8.45081e-05	0.000766133	0.000701591	0.000802384	0.000848854	0.000800441	0.000757188	0.000723037	0.000562423	0.000648747	0.00059445	0.00221017	4.38323e-05	0.000146738	4.61153e-05	4.79465e-05	4.569e-05
125	180182		k__Bacteria; p__Firmicutes; c__Clostridia; o__Clostridiales; f__Ruminococcaceae	0	0	0.00374004	0.00251229	0.000616023	0	0.000984553	0.000655048	0.000232312	0.00148006	5.61921e-05	0.00398184	0.000339235	0.000643385	0.00062492	0.000621367	0.0005902	0.000615584	0.000630104	0.000586017	0.000622353	0.000644249	0.000652153	0.000615933	0.000647324	0.000618145	0.000644819	0.000632435	0.000651377	0.000647726	0.00243797	0	0.00317907	9.15025e-05	0.00150903	0	0.0081837	0.000321021	0	0	0	0.000141319	0.00793357	0.00662357	0.000154583	0.000147308
126	180529		k__Bacteria; p__Firmicutes; c__Clostridia; o__Clostridiales; f__Lachnospiraceae	0.00527462	0.00545685	0.00612569	0.00578996	0.00659198	0.00538762	0.00752555	0.0058362	0.00538244	0.00899066	0.0057459	0.00545025	0.00635689	0.0091358	0.0237174	0.0181135	0.00869161	0.0173464	0.00226341	0	0.00725444	0.00586686	0.00332505	9.67432e-05	0.00265104	0.0381979	0.00405354	0.0128745	0	0.0013414	0.000380434	0.000348385	0.000648214	0.00176044	0.00886024	0.000923372	0.00152678	0.00118762	0.00136991	0.00125525	0.00142474	0.000423938	0.00102277	0.000862103	0.00479723	0.0014359
127	180552		k__Bacteria; p__Firmicutes; c__Clostridia; o__Clostridiales; f__Clostridiaceae	0	0.00017814	0	0.000314879	0.00204022	0.00134027	6.74328e-06	0	0.000643757	0.00115513	0	0.000680404	0.000285096	0.000238669	0.000231819	0.000230501	0.00021894	0.000228356	0.000233742	0.000217388	0.00123573	0.000238989	0.000241921	0.000228485	0.00024013	0.000229306	0.000239201	0.000234607	0.000241634	0.000240279	0.000633732	0.000580344	0.000663718	0.000702158	0.000662111	0.000626333	0.000845639	0.00065779	0.000758752	0.000695248	0.000789122	5.58425e-05	0.000261221	0.0201101	6.1084e-05	5.82093e-05
128	180681		k__Bacteria; p__Firmicutes; c__Clostridia; o__Clostridiales	0.00108632	0	0.00650042	0.0079819	0.00471912	0.00236888	0.000640977	0	0	0.0049643	0	0.0019164	0.00338814	0.000649457	0.00371843	0.004289	0.000595771	0.000621394	0.000636051	0.000591549	0.000628227	0.00065033	0.000658309	0.00344544	0.000653433	0.0139263	0.000650905	0.000638404	0.000657525	0.000653839	0.00435422	0	0.00105868	0.00340559	0.070906	0.00395556	0.00800983	0.00543187	0.00292199	0.0054691	0.00303895	0.00196351	0.0175099	0.0163758	0.00476277	0.00204673
129	180713		k__Bacteria; p__Firmicutes; c__Clostridia; o__Clostridiales; f__Ruminococcaceae	0.000565912	0.00017296	0.00204475	0.000430214	0.00056679	0.00026871	0.0021895	0.000734451	0.00534949	0.000497628	0.00111531	0.000817778	0.000799325	0.00155214	0.000169098	0.000168136	0.000159703	0.00321375	0.0001705	0.000158571	0.000168403	0.000174328	0.00115678	0.00223123	0.00017516	0.00236349	0.000174482	0.00113349	0.000176257	0.00120299	0.000563063	0.000161024	0.000184157	0.000194822	0.000678189	0.000173784	0.00134686	0.000142822	0.000164743	0.000150955	0.000171337	3.31939e-05	0.00288156	0.00458926	3.63096e-05	3.46008e-05
130	180771		k__Bacteria; p__Firmicutes; c__Clostridia; o__Clostridiales; f__Ruminococcaceae	0	0	0	0	0.0221298	0	0	0	0	0	0	0	0	0.000786698	0.00076412	0.000759776	0.000721667	0.000752704	0.000770458	0.000716552	0.00400322	0.000787755	0.00079742	0.000753131	0.000791514	0.000755836	0.000788451	0.000773309	0.00079647	0.000792006	0.00015239	0.000139552	0.000159601	0.000168844	0.000159214	0.000150611	0.000200527	0.000155982	0.000179923	0.000164864	0.000187125	0.000535961	1.16384e-05	0.00421754	1.21679e-05	1.15953e-05
131	180781		k__Bacteria; p__Firmicutes; c__Clostridia; o__Clostridiales; f__Ruminococcaceae	0.00146129	0.000657125	0.00259156	0.000686162	0.00125481	0.000742332	0.00590081	0.00123509	0.00946283	0.00165276	0.00079831	0.00119831	0.00182174	0.00125242	0.00121647	0.00120956	0.00114889	0.0011983	0.00122656	0.00114075	0.00121148	0.0012541	0.00266827	0.00119898	0.00126008	0.00120328	0.00125521	0.0012311	0.00126797	0.00126087	0.00109442	0.000645976	0.000738779	0.00101735	0.00148213	0.000697166	0.00286404	0.000392981	0.000453299	0.00180075	0.000471442	9.695e-05	0.00709728	0.0161639	0.00010605	0.000101059
132	180806		k__Bacteria; p__Firmicutes; c__Clostridia; o__Clostridiales; f__Ruminococcaceae; g__Faecalibacterium; s__prausnitzii	0.00122704	0.000335418	0.00151086	0.00361058	0.000597181	0.00171689	0.00200969	0.000512088	0.00220509	0.00288185	0.000249375	0.00245435	0.00352555	0.00065231	0.00195736	0.000629987	0.000598388	0.00445298	0.000638844	0.000594147	0.000630986	0.000653186	0.0006612	0.00166215	0.000656303	0.00117864	0.000653764	0.000641208	0.000660413	0.000656711	0.000519515	0	0.000601795	0.00127689	0.00379635	0	0	0.00398119	0	0	0.00107485	0.000146908	0.00168442	0.00791914	0.000160698	0.000153135
133	180825		k__Bacteria; p__Bacteroidetes; c__Bacteroidia; o__Bacteroidales; f__Prevotellaceae; g__Prevotella; s__copri	0.020503	0.0177891	0.0220488	0.0190483	0.0183914	0.0254189	0.0184547	0.0189821	0.0178463	0.0185854	0.018223	0.0180396	0.0202811	0.0924688	9.44312e-05	0.00541135	8.91848e-05	9.30204e-05	0.00522742	0.000914893	0.342026	9.73521e-05	0.000620068	0.000459184	0.00380542	9.34074e-05	0.00448251	9.55668e-05	0.111506	9.78774e-05	0.00100266	0.00333206	0.0010501	0.00111092	0.00129001	0.00193187	0.000378368	0.0102022	0.000339492	0.000311078	0.000353081	0	5.67442e-05	0	0.00111296	0
134	180878		k__Bacteria; p__Firmicutes; c__Clostridia; o__Clostridiales; f__Lachnospiraceae	0.000700733	0.00402465	0.00520824	0.00264604	0.00532776	0.00132894	0.00144866	0.00159058	0.000924207	0.00356502	0.000135116	0.000890809	0.000594805	0.00117575	0.00114201	0.00113552	0.00107856	0.00112495	0.00115148	0.00107092	0.00113732	0.00117733	0.00257084	0.00112559	0.00118295	0.00112963	0.00117837	0.00115574	0.00119036	0.00118369	0	0	0	0.000530286	0.00330836	0	0.000354245	0.000851556	0.000317848	0.000291245	0.00033057	5.69194e-05	0.00300698	0.00569522	6.2262e-05	5.93319e-05
135	181056		k__Bacteria; p__Firmicutes; c__Clostridia; o__Clostridiales; f__Ruminococcaceae; g__Faecalibacterium; s__prausnitzii	0.00028222	9.87092e-05	0.00166304	0.00446933	0.00177992	0.00212109	0.00234907	0.0010924	0.000993102	0.00425644	0.00041926	0.00231266	0.00358861	0.000732863	0.00071183	0.000707783	0.000672282	0.000701195	0.00511526	0.000667517	0.000708906	0.000733847	0.00074285	0.0019564	0.000737349	0.00137153	0.000734496	0.00072039	0.000741966	0.00167475	0	0	0	0.0126542	0.025017	0	0.00406834	0.00305564	0.00152786	0.00139999	0.00158902	0.000418278	0.00443716	0.0199885	0.000457538	0.000436006
136	181084		k__Bacteria; p__Firmicutes; c__Clostridia; o__Clostridiales; f__Ruminococcaceae; g__Oscillospira	0.000100157	9.48473e-05	0.000345012	9.99188e-05	9.91837e-05	9.35983e-05	9.81501e-05	0.000101104	9.77111e-05	0.000100394	9.97736e-05	9.87696e-05	9.75975e-05	1.24572e-05	1.20996e-05	1.20308e-05	1.14274e-05	1.19189e-05	1.22e-05	0.00332502	1.20499e-05	1.24739e-05	1.26269e-05	1.19256e-05	1.25334e-05	1.19685e-05	1.24849e-05	1.22452e-05	1.26119e-05	1.25412e-05	0.000713901	0.000653759	0.00074768	0.000790982	0.00074587	0.000705566	0.000913918	0.000710902	0.000820015	0.000751384	0.000852837	3.33962e-05	3.4941e-05	3.51357e-05	3.65309e-05	3.48117e-05
137	181140		k__Bacteria; p__Firmicutes; c__Clostridia; o__Clostridiales	0.00292207	0.00178094	0.00475259	0.0037142	0.0143402	0.00141674	0	0.000316384	0.000542807	0.00200532	0	0.00174492	0.00029302	0.00152012	0.00147649	0.0014681	0.00139446	0.00145443	0.00148874	0.00138458	0.00147043	0.00152216	0.00154084	0.00145526	0.00152943	0.00146048	0.00152351	0.00149425	0.001539	0.00153038	5.4014e-05	4.94636e-05	5.65697e-05	0.000292816	0.0010381	0.00100581	0.000398441	0.000309932	0.000357503	0.000327581	0.000371812	4.2268e-05	0.00665212	0.00171049	4.62354e-05	4.40595e-05
138	181170		k__Bacteria; p__Firmicutes; c__Clostridia; o__Clostridiales; f__Lachnospiraceae	0.000459206	0.000162974	0.010157	0.00167835	0.00219049	0.000616052	0.000842635	0.000802291	0.0017517	0.00826307	0.000275035	0.00126828	0.00171787	0.000888462	0.000862963	0.000858057	0.000815018	0.00085007	0.000870121	0.000809242	0.000859418	0.000889655	0.00090057	0.000850552	0.0044328	0.000853607	0.000890442	0.00209502	0.000899498	0.00611304	0	0	0	0.000799855	0.000845403	0	0.000863656	0.000861212	0	0	0	4.25982e-05	0.00080838	0.00207145	4.65966e-05	4.44037e-05
139	181234		k__Bacteria; p__Firmicutes; c__Clostridia; o__Clostridiales; f__Ruminococcaceae	0.0298736	0.02829	0.0291347	0.0298027	0.0295834	0.0279175	0.0295394	0.0301562	0.0291442	0.0299446	0.0297594	0.0294599	0.0291103	0.00361758	0	0	0.000779281	0	0.464442	0	0	0	0.00047274	0.36169	0.00365936	0.0241014	0	0	0.00469225	0	0.00598519	0.00548098	0.00670972	0.00663143	0.00625321	0.00688246	0.00821699	0.00639168	0.00737272	0.00675566	0.00766781	0.000564618	0.000590735	0.000594026	0.000617615	0.000588548
140	181421		k__Bacteria; p__Firmicutes; c__Clostridia; o__Clostridiales; f__Ruminococcaceae	0.000600665	0.00233592	0.00960163	0.000884269	0.00339511	0.00512467	0.000241775	0.00240001	0.000171998	0.0117641	0.000187396	0.00212733	0.00773433	0.00245255	0.000934372	0.0022805	0.00088246	0.000920413	0.000942123	0.000876206	0.000930534	0.000963273	0.000975091	0.000920935	0.00398322	0.0048835	0.00987994	0.00615034	0.00097393	0.000968471	2.04029e-05	1.8684e-05	2.13683e-05	2.26058e-05	0.00251087	2.01646e-05	0.000256843	0.000199788	0.000230453	0.000211165	0.000239677	0	0.00175007	0.00206424	0	0
141	181432		k__Bacteria; p__Bacteroidetes; c__Bacteroidia; o__Bacteroidales; f__[Paraprevotellaceae]; g__Paraprevotella	0.00379173	0.0011075	0.00168873	0.0284375	0.00168203	0	0.00602948	0.00335393	0.000853787	0.000814018	0.018882	0	0.0011957	0.0030833	0.00299481	0.00297778	0.00282842	0.00295007	0.00301965	0.00280837	0.00298251	0.00308744	0.00312532	0.00295174	0.00310217	0.00296234	0.00309017	0.00303082	0.0031216	0.0031041	0.00176132	0.00161294	0.00184466	0.00195149	0.00233837	0.00174076	0.0024044	0.00187029	0.00215736	0.0019768	0.00224371	0.00119786	0.0526523	0.00225924	0.000161623	0.000154017
142	181539		k__Bacteria; p__Bacteroidetes; c__Bacteroidia; o__Bacteroidales; f__Prevotellaceae; g__Prevotella; s__copri	0.00214168	0.000321692	0.0119569	0.00259661	0.00231762	0.00333373	0.00067749	0.0052251	0.00126554	0.00229008	0.00114685	0.000498624	0.00177252	0.00987698	0.00525624	0.00449211	2.60732e-05	2.71945e-05	0.00290058	2.58884e-05	0.00182253	0.00142131	0.000612652	0.00330609	0.00500939	0.0013353	2.8486e-05	0.00977146	0.00135559	0.00798554	0.00291801	0.0155895	8.81407e-05	0.00023638	0.000841834	0.00983586	0.0008393	0.0178062	0.00407631	0.00396783	0.00151041	0.00475284	0	0.000887452	0	0
143	181744		k__Bacteria; p__Firmicutes; c__Clostridia; o__Clostridiales; f__Lachnospiraceae; g__Coprococcus; s__eutactus	0.000866037	0.0003822	0	0	5.97269e-05	0.00071745	5.46739e-05	0	0	0.000166905	0	4.77372e-05	0.000643758	6.99939e-05	6.79851e-05	6.75986e-05	0.00121872	6.69694e-05	6.8549e-05	6.37529e-05	6.77058e-05	7.00879e-05	7.09478e-05	6.70074e-05	7.04224e-05	6.7248e-05	7.01499e-05	6.88027e-05	7.08634e-05	7.04661e-05	0	0.00172318	0.0279724	0	0.000450441	0	3.90025e-05	3.03386e-05	3.49951e-05	0.0624991	3.63958e-05	0.00328665	0.00424834	0.00404757	0.00359515	0.00342595
144	181826		k__Bacteria; p__Firmicutes; c__Clostridia; o__Clostridiales; f__Ruminococcaceae	0.000150391	0.000589813	0.00299409	0.000469675	0.0029006	0.00499751	2.96408e-05	0.000447093	0	0.00145901	0.000321437	0.000433585	0.000829993	0.00308921	0.00384511	0.000290406	0.00027584	0.000287703	0.000294489	0.00184546	0.000290867	0.000301101	0.000304795	0.000287867	0.000302538	0.0002889	0.000301367	0.00126927	0.000304432	0.000302726	0.000762565	0.000698324	0.000798647	0.00107862	0.000796713	0.00107216	0	0.00102175	0.00654611	0.000760262	0	0.00121315	0.000419154	0.00992619	9.81616e-05	0.000812337
145	181858		k__Bacteria; p__Firmicutes; c__Clostridia; o__Clostridiales; f__Ruminococcaceae; g__Faecalibacterium; s__prausnitzii	0.000196802	0.00018637	0.000191934	0.000196335	0.000194891	0.000183915	0.000192859	0.000198664	0.000191997	0.00019727	0.00019605	0.000194077	0.000191774	3.66556e-06	3.56036e-06	3.54012e-06	3.36255e-06	3.50717e-06	3.58989e-06	3.33872e-06	3.54574e-06	3.67049e-06	3.71552e-06	3.50916e-06	3.688e-06	3.52176e-06	0.00439221	0.00102835	3.7111e-06	0.000550859	0	0	0	0.0318184	0.101422	0	0.00667776	0.0212761	0.00284708	0.00260879	0.00296103	0.00554676	0.00580334	0.00583567	0.0060674	0.00578186
146	181882		k__Bacteria; p__Firmicutes; c__Clostridia; o__Clostridiales; f__Ruminococcaceae	0	0	0.00367327	0.0100249	0.000937244	0	0.000885376	0.000449226	0.000953124	0.000615878	0	0.000628335	0.00241058	0.000822205	0.000798608	0.000794068	0.000754239	0.000786677	0.000805233	0.000748893	0.000795328	0.00082331	0.000833411	0.000787123	0.00280967	0.00078995	0.000824038	0.000808212	0.000832419	0.000827753	0.000140391	0	0.000697351	7.6082e-05	0.00948466	0	0.000122417	0.00284919	0.000109839	0.000100646	0.000114235	0.00028487	0.000816972	0.00341791	0.000311609	0.000296944
147	181938		k__Bacteria; p__Firmicutes; c__Clostridia; o__Clostridiales; f__Ruminococcaceae	0.000177645	0	0.0106525	0.00199227	0.0033562	0	0.00198099	0.00171404	1.09571e-05	0.000209494	0	0.00204819	0.0061409	0.00120282	0.0011683	0.00116166	0.00110339	0.00115085	0.00117799	0.00109557	0.00224673	0.00120444	0.00121922	0.0011515	0.00121019	0.00115564	0.0012055	0.00118235	0.00121776	0.00121094	1.16679e-05	1.0685e-05	0.00901036	1.29278e-05	0.000109904	0.00898623	0.000720036	0.000560088	0.00296397	0.000591983	0.000671913	0.000493352	0.00262165	0.00224429	0.00053966	0.000514262
148	181985		k__Bacteria; p__Firmicutes; c__Clostridia; o__Clostridiales; f__Lachnospiraceae	0.000497422	0.0015817	0.00158235	0.000697932	0.00353855	0.00284355	0.00472037	0.000777163	0.000811172	0.00907474	0.000531066	0.00202881	0.00188004	0.00158902	0.00194129	0.00264806	0.00172808	0.0041366	0.00026965	0.000250783	0.00242128	0.0025052	0.000279086	0.000263585	0.000277019	0.00584762	0.000275947	0.00394033	0.000278754	0.000277191	0	0	0.000181827	0.000196689	0.00142941	0.00390078	0.000370314	0.000288053	0.000332266	0.00164124	0.000345565	6.48339e-05	0.00460987	0.00378998	7.09195e-05	6.75819e-05
149	182052		k__Bacteria; p__Bacteroidetes; c__Bacteroidia; o__Bacteroidales; f__Bacteroidaceae; g__Bacteroides	0	0.00272357	0	0	3.4164e-05	2.08823e-05	3.02882e-05	0	0.00039003	0.000119149	0	0	0	0.00015124	0.000146899	0.000146064	0.000138738	0.000144705	0.000148118	0.000137755	0.000146296	0.000151443	0.000153301	0.000144787	0.000152166	0.000145307	0.000151577	0.000148666	0.000153119	0.00015226	0.000670924	0.000261701	0.000299298	0.000316632	0.000298573	0.00028244	0.00209477	5.93602e-05	0.000869749	6.27404e-05	0.00375334	0.000145021	0.000394441	0.00068292	0.000158633	0.000151168
150	182157		k__Bacteria; p__Bacteroidetes; c__Bacteroidia; o__Bacteroidales; f__Bacteroidaceae; g__Bacteroides	0.00134179	0.00127066	0.0013086	0.0013386	0.00132875	0.00125393	0.00157929	0.00135448	0.00178682	0.00259144	0.00158476	0.0013232	0.0013075	0.000135418	0.000131532	0.000130784	0.000124224	0.000129567	0.000132623	0.000123344	0.000130991	0.0450193	0.000137264	0.000496514	0.000136247	0.000130106	0.00013572	0.000133114	0.00132476	0.000136332	0.00235192	0.00215379	0.00246321	0.00260586	0.00245724	0.00232446	0.0642938	0	0	0	0	0.00244456	0.0041782	0.00257188	0.00267401	0.00254817
151	182176		k__Bacteria; p__Verrucomicrobia; c__Verrucomicrobiae; o__Verrucomicrobiales; f__Verrucomicrobiaceae; g__Akkermansia; s__muciniphila	4.31601e-05	4.08722e-05	4.20926e-05	4.30576e-05	4.27409e-05	4.03339e-05	4.22954e-05	4.35683e-05	4.21063e-05	4.32626e-05	4.29951e-05	0.000291596	4.20573e-05	7.53608e-06	7.3198e-06	7.27818e-06	6.91312e-06	7.21044e-06	7.38051e-06	0.00166556	7.28973e-06	7.54621e-06	7.63879e-06	7.21453e-06	7.58221e-06	7.24044e-06	7.55288e-06	7.40783e-06	7.62969e-06	7.58693e-06	0.0277559	0.0250603	0.0286606	0.0303205	0.0285912	0.0270462	0	0	0	0.621709	0	0.0296931	0.0310666	0.0312397	0.0324802	0.0309516
152	182224		k__Bacteria; p__Firmicutes; c__Clostridia; o__Clostridiales; f__Ruminococcaceae	9.39019e-05	6.63837e-05	0.000269008	0.000505018	0.000203549	6.65554e-05	0.000606078	0.000281388	0.00719887	0.00026807	0.000754221	0.000765983	0	0.00194904	0.000156252	0.000155363	0.000147571	0.00147194	0.000157548	0.000146525	0.00113337	0.000161085	0.000163061	0.000154005	0.000161853	0.00110451	0.000161227	0.000158131	0.00305374	0.000161954	0	0	0.00115576	0	0.000974926	0.00019067	0.00166851	0.000531156	0	0.00064234	0	6.97028e-05	0.001559	0.000434131	7.62453e-05	7.26571e-05
153	182233		k__Bacteria; p__Firmicutes; c__Clostridia; o__Clostridiales; f__Lachnospiraceae	0.000469555	0.00149334	0.00169525	0.000738941	0.00256417	0.00341024	0.00723711	0.000696316	0.00161799	0.00933279	0	0.00133914	0.00158533	0.00142899	0.00138798	0.00138009	0.00131086	0.00136724	0.00139949	0.00130157	0.00138228	0.00143091	0.00144846	0.00136802	0.00143774	0.00137293	0.00143217	0.00140467	0.00144674	0.00143863	0	0	9.74554e-05	0.000701226	0.00842748	0	0.000863333	0.000671553	0.000774628	0.000709795	0.000805633	6.36275e-05	0.00955112	0.0053776	6.95998e-05	6.63243e-05
154	182431		k__Bacteria; p__Firmicutes; c__Clostridia; o__Clostridiales; f__Ruminococcaceae	0.000562077	6.07121e-05	0.000174076	6.39584e-05	0.000810074	0.00183115	0.00053896	0.00111148	0.00092302	0.000625463	6.38655e-05	0.0105764	0.00260747	0.00450867	0.00134543	0.00724006	0	0	0	0.00249274	0.0036775	0	0.000685626	0	0.00456116	0	0	0	0.00173767	0	0	0	0.0238604	0	0.0134924	0	0.00023334	0.0211192	0.000209365	0.000191842	0.000217745	0.000422033	0.000592717	0.0057289	0.000461646	0.00043992
155	182456		k__Bacteria; p__Firmicutes; c__Clostridia; o__Clostridiales; f__Lachnospiraceae; g__Lachnospira	0.000586974	0.0100609	0.00164898	0.000208614	0.000461384	0.000187213	0.000325182	0.000671418	0.000409441	0.00345767	0.000311957	0.000766124	0.000418623	0.000991017	0.00131414	0.000888482	0	0.00154874	0	0	0.000470493	0.00573996	0	0.000996854	0.0021774	0.00600343	0	0.0063182	0	0	0.00013805	0.000162149	0	0.000178868	0.00686816	0.000301399	0.000112359	0.000347207	0.000100814	9.23765e-05	0.0077378	5.3827e-05	0.000273319	0.000293716	5.88794e-05	5.61084e-05
156	182668		k__Bacteria; p__Firmicutes; c__Clostridia; o__Clostridiales; f__Ruminococcaceae; g__Ruminococcus	0.0687669	0.0101897	0.0110141	0.00595898	0	0.0304692	0	0.0039658	0	0.00795101	0.0119801	0	9.15353e-05	0.00273354	0.00265509	0.00263999	0.00250758	0.00261542	0.00267711	0.0024898	0.132548	0.00273721	0.0027708	0.00261691	0.00275028	0.00302824	0.0253678	0.00532892	0.00399067	0.00275198	0	0.00867037	0	0	0.000442526	0	0.000773808	0.000601916	0.00300828	0.000636192	0.000722091	6.67732e-05	0.00736593	0.00234776	7.30407e-05	6.96033e-05
157	182674		k__Bacteria; p__Firmicutes; c__Clostridia; o__Clostridiales; f__Ruminococcaceae	0.000824082	0.000149925	0.00387213	0.000189157	0.00351288	0	0.00552885	0.00075411	0.015162	0.000721817	0.000718667	0.00204648	0.000898314	0.000292109	0.00527171	0.0024117	0.00554423	0.0204776	0.000286079	0.000266063	0.00113877	0.000292502	0.00029609	0.00536259	0.00187775	0.00194437	0.00029276	0.0063016	0.000295738	0.00029408	0.00499093	0.000623614	0.00140938	0.000941101	0.000908037	0.000927305	0.00449716	0.00134124	0.000410423	0.000376073	0.00305878	0.00117395	0.00487842	0.00730849	0.0011397	0.00254906
158	182854		k__Bacteria; p__Bacteroidetes; c__Bacteroidia; o__Bacteroidales; f__Bacteroidaceae; g__Bacteroides	0.0138659	0.0131309	0.0135229	0.013833	0.0137312	0.0131893	0.0135881	0.0139971	0.01496	0.0138989	0.0138129	0.0141758	0.0135116	1.96269e-05	0.00749287	0.00400757	0.0115473	0.00380179	0.0282501	0.00415012	0.000419896	0.279996	1.98944e-05	0.0472533	0.000761366	1.88569e-05	1.96706e-05	0.0205008	0.00476125	1.97593e-05	0.00583913	0.00321444	0.00499292	0.00388914	0.00366733	0.00411038	0.010005	0.00225963	0.00495525	0.0023883	0.00733655	0.000346101	0.000362111	0.000584873	0.000378587	0.000695644
159	182920		k__Bacteria; p__Firmicutes; c__Clostridia; o__Clostridiales; f__Ruminococcaceae	0.00127715	0	0.0020744	0.00108501	0.00127713	0.000813029	0.00307278	0.000352613	0.0072791	0.000741705	0.000604481	0.000883913	0.000334559	0.00100812	0.00362645	7.6921e-05	0.00320157	0.00623542	7.80025e-05	0.00111909	0.000584725	7.97537e-05	8.07322e-05	0.00332197	0.00195839	0.00204949	7.98242e-05	0.0013751	8.06361e-05	8.01841e-05	0.00152187	0.000703122	0.000804135	0.000850706	0.00152438	0.00075884	0.00368512	0	0.00101923	0.0035672	0.00274684	0.00183223	0.00284893	0.00752422	0.000191119	0.00159616
160	183039		k__Bacteria; p__Firmicutes; c__Clostridia; o__Clostridiales; f__Lachnospiraceae	0.000947795	0.000471638	0.00706065	0.000678716	0	0.000858289	0.000121912	0.000969174	0	0.00218121	0.000401565	0.00104569	0.0028767	0.000508813	0.00049421	0.0004914	0.000466752	0.000486826	0.000498309	0.000463444	0.00049218	0.000509496	0.000515747	0.000487102	0.000511927	0.00618093	0.000509946	0.000500153	0.000515133	0.000512245	0.000103082	9.43976e-05	0.000107959	0.000114212	0.000354105	0.000101878	0	0	0	0	0.00122641	1.60494e-05	0.00191876	0.000247771	1.75558e-05	1.67296e-05
161	183043		k__Bacteria; p__Firmicutes; c__Clostridia; o__Clostridiales; f__Ruminococcaceae	0.000758755	0	0.00158831	0.0142904	0.000378349	0.000634857	0.000725448	0.000471914	0.00131241	0.00331218	0.000453193	0.00114922	0.000448947	0	0.00137952	0.000966147	0.00374121	0.000775761	0	0	0.00794696	0	0.00314595	0	0	0	0	0.0023029	0.0108617	0.000782739	0	0.000228225	0.00603417	0	0.00966744	0.0013956	0.00994157	0.0029758	0	0	0	0.000397997	0.00111498	0.000800335	0.000435354	0.00118674
162	183048		k__Bacteria; p__Firmicutes; c__Clostridia; o__Clostridiales; f__Ruminococcaceae	0.000421591	0.000245663	0.000467537	0.00105352	0.00109889	0.000999535	0.000399722	0.000909883	0.00093289	0.00138234	0	0.000474107	0.00316868	0.000269996	0.000262247	0.000260756	0.000247677	0.00129152	0.000264422	0.000245922	0.00026117	0.000270359	0.000273676	0.00165851	0.000271649	0.00174872	0.000270598	0.00124431	0.00027335	0.000271818	0	0	0.00016819	0.00223106	0.00451777	0.000107767	0.000277031	0.00183335	0.000248567	0.000227763	0.000258516	5.15967e-05	0.000859429	0.00518752	0.00139648	5.37835e-05
163	183104		k__Bacteria; p__Actinobacteria; c__Coriobacteriia; o__Coriobacteriales; f__Coriobacteriaceae	0.022928	0.0239455	0	0.002624	0.056731	0.0196406	0.00359544	0.0573952	0.040416	0.00877255	0.123602	0.00850786	0.0711413	0.0653969	0.0156112	0.0101273	0.142691	0.00766585	0.0275313	0.00765036	0.0193699	0.00738341	0.0363679	0.0203053	0.00909548	0.0784208	0.012348	0.0095635	0.0235458	0.00865961	0.00872903	0.0376019	0.0146931	0.0337055	0.0192471	0.0335809	0.0371433	0.00241844	0.00938025	0.00255616	0.1208	0.0173725	0.0128333	0.0353097	0.01693	0.162774
164	183144		k__Bacteria; p__Firmicutes; c__Clostridia; o__Clostridiales; f__Lachnospiraceae; g__Blautia	0.00023626	0.000875413	0.00130467	0.000519393	0.00106088	0.00198983	0.00287924	0.000496045	6.66338e-06	0.00288679	0.0005641	0.000481253	0.000743948	0.000618527	0.000600775	0.00059736	0.000567397	0.0005918	0.000605759	0.000563376	0.000598308	0.000619358	0.000626957	0.000592136	0.000622313	0.000594262	0.000619906	0.000608	0.00062621	0.0006227	0.000146776	0.000134411	0.000153721	0.000162624	0.000893552	0.000145063	0.000301562	0.000234573	0.000270577	0.000247931	0.000281407	2.18126e-05	0.00529769	0.0014637	2.386e-05	2.27371e-05
165	183157		k__Bacteria; p__Firmicutes; c__Clostridia; o__Clostridiales; f__Ruminococcaceae; g__Faecalibacterium; s__prausnitzii	0.00128312	0.00095904	0.00147226	0.00153153	0.00127316	0.00162533	0.00150952	0.00178017	0.00122162	0.00101513	0.00125148	0.00148977	0.00290957	0.00142034	0.000894562	0	0.00567657	0.00585359	0	0	0.000366897	0	0.00151727	0.00323172	0.000702876	0.00536695	0.00430926	0	0.00466099	0.00213349	0.00210457	0	0.00398957	0.00131541	0.00254386	0.000816236	0.000513554	0.00475903	0.000460787	0.000422222	0.000479231	0.000142114	0.000367927	0.000628572	0.00562675	0.000874874
166	183395		k__Bacteria; p__Bacteroidetes; c__Bacteroidia; o__Bacteroidales; f__[Barnesiellaceae]	0.00444191	0.00368315	0.0040407	0.00441266	0.00440387	0.00409713	0.00407559	0.00392611	0.00665896	0.00489498	0.00486611	0.00408635	0.00403553	0.00010715	0.00477726	0.000103483	0.0132804	0.000102519	0.0874023	0.011673	0.00611997	0.00135218	0.00010861	0.000102578	0.000107805	0.00127199	0.000107388	0.000105326	0.000108481	0.000107872	0.000165002	0.000151102	0.000172809	0.000182817	0.000172391	0.000163075	0.000205487	0.00015984	0.000184374	0.000168943	0.000191753	5.7325e-06	0.000105866	0.000115142	6.27057e-06	5.97547e-06
167	183480		k__Bacteria; p__Bacteroidetes; c__Bacteroidia; o__Bacteroidales; f__Bacteroidaceae; g__Bacteroides	0.0336532	0.0169343	0.0159152	0.117526	0.1093	0	0.119943	0.135199	2.84453	0.835395	1.42896	0.227482	0.0188165	0.104376	0.416085	0.105424	1.34237	0.0982042	1.0487	0.549533	0.0992841	0.102777	0.11145	0.0982599	0.115562	0.102303	0.102868	0.100893	0.634484	0.103332	0.749197	0.0110275	0.192147	0.0130133	0.188182	0.0104942	0	0	0	0.38696	1.05517	0.0149211	0.603381	0.358158	0.0159745	0.183892
168	183496		k__Bacteria; p__Bacteroidetes; c__Bacteroidia; o__Bacteroidales; f__Bacteroidaceae; g__Bacteroides	0.00144395	0.00160044	0.00140824	0.00144053	0.00142993	0.0013494	0.00141503	0.00145761	0.0014087	0.00144738	0.00143843	0.00142396	0.0016527	0.000739521	0.000940375	0.00333012	0.000829322	0.0275697	6.13842e-06	5.70894e-06	6.06292e-06	0.00871723	6.35323e-06	0.000372183	6.30618e-06	6.02192e-06	6.28178e-06	6.16114e-06	6.34567e-06	6.3101e-06	0.00349014	0.00319612	0.00409594	0.00386698	0.00364644	0.0034494	0.0825913	0	0.000727198	0.000892558	0.00154292	0.00481472	0.00218125	0.0021934	0.0022805	0.00391985
169	183662		k__Bacteria; p__Bacteroidetes; c__Bacteroidia; o__Bacteroidales; f__Bacteroidaceae; g__Bacteroides	0.000893001	0.000845664	0.000870914	0.000890882	0.00116037	0.000834528	0.000875112	0.000901448	0.00278011	0.000895123	0.000889587	0.000880635	0.000870185	0.000110778	0.000107598	0.000106987	0.00010162	0.000105991	0.000108491	0.0001009	0.000107156	0.0325382	0.000112287	0.000106051	0.000111456	0.000106432	0.000111025	0.000108892	0.000112154	0.000111525	0.00231319	0.00140643	0.00160849	0.00170164	0.00160459	0.00151789	0.00374446	0	0	0.0235237	0	0.000191241	0.000200087	0.00115352	0.000209191	0.000199346
170	183681		k__Bacteria; p__Firmicutes; c__Clostridia; o__Clostridiales; f__Ruminococcaceae	0.00043943	0	0.00379724	0.00504132	0.00262147	0.000346794	0.000519332	0.000292478	0.00176916	0	7.94435e-05	8.51216e-05	0.00231101	0.000446871	0.00254758	0.000431578	0.00227301	0.000427561	0.000437646	0.000407026	0.000432263	0.000447471	0.000452961	0.000427804	0.000449607	0.00042934	0.000447867	0.000439266	0.00313407	0.000449886	0	0.000347899	0.022138	0	0	0	0.00124405	0.000967697	0.00111623	0.0010228	0.0011609	0.000595507	0.00329485	0.00150224	0.000651404	0.000620747
171	183715		k__Bacteria; p__Firmicutes; c__Clostridia; o__Clostridiales; f__Ruminococcaceae	0.000604459	0.000572417	0.000589508	0.000603024	0.000598588	0.00102549	0.00059235	0.000610176	0.000589701	0.000853995	0.000602148	0.000596089	0.000589015	0.000704424	0.00183568	0	0.000796487	0	0.00508628	0	0.00237055	0	0.000493342	0	0.000712646	0	0	0	0.00587596	0	0.00145276	0.00242662	0.0163407	0.00160962	0.00151782	0.0014358	0.00366669	0.00285218	0.00561612	0.0030146	0.00342163	0.00285038	0.000205696	0.000206842	0.0135097	0.00122372
172	183817		k__Bacteria; p__Bacteroidetes; c__Bacteroidia; o__Bacteroidales; f__Bacteroidaceae; g__Bacteroides	0.000598942	0.00422145	0.000584128	0.000858565	0.000593125	0.000786411	0.000586943	0.000604608	0.000584319	0.000844566	0.00229789	0.00108255	0.000583639	6.74156e-05	0.0047546	0.00139977	6.18428e-05	0.0179674	0.00264235	0.000891036	6.52118e-05	6.75062e-05	6.83344e-05	6.45391e-05	6.78283e-05	6.47709e-05	6.75659e-05	6.62683e-05	6.82531e-05	0.000616785	0.000971452	0.000889614	0.00101742	0.00107634	0.00126184	0.00127949	0.00318958	6.75642e-05	7.79344e-05	7.14116e-05	0.0122098	0	4.89721e-05	6.25074e-05	0	0.00798417
173	183827		k__Bacteria; p__Firmicutes; c__Clostridia; o__Clostridiales; f__Ruminococcaceae	6.37674e-05	6.03871e-05	6.21902e-05	0.000317055	0.00085166	5.95919e-05	0.000565361	0.00350384	0.000516609	0.000538092	0.000299478	0.0014956	0.000997067	0.000830015	8.70109e-05	8.65162e-05	8.21767e-05	8.57109e-05	0.00786295	8.15943e-05	8.66535e-05	8.97022e-05	9.08027e-05	8.57596e-05	9.01303e-05	8.60675e-05	8.97815e-05	8.80573e-05	0.00727287	9.01863e-05	0.000538444	0.000493084	0.000563921	0.000596581	0.000562556	0.000532158	0.000306738	0.0002386	0.0024895	0.000252187	0.000286237	3.41435e-05	0.000137152	3.59219e-05	0.00509987	3.55907e-05
174	184287		k__Bacteria; p__Firmicutes; c__Clostridia; o__Clostridiales; f__Ruminococcaceae	0.105838	0.00315171	0.0244136	0.0149075	0.0208036	0.00441784	0.00559993	0.03246	0.00727119	0.0136286	0.00774695	0.00543884	0.0097203	0.0467719	0.00218025	0.00216785	0.00205911	0.00214767	0.00219833	0.00204452	0.0431557	0.00224768	0.0925518	0.00214889	0.00225841	0.00215661	0.00224967	0.00220647	0.26262	0.00225981	0.00664349	0.00935209	0.00695783	0.0073608	0.00694098	0.00656592	0.0076461	0.00594761	0.01387	0.00628629	0.00713508	0.00190175	0.00266438	0.000910631	0.043352	0.000360372
175	184339		k__Bacteria; p__Firmicutes; c__Clostridia; o__Clostridiales; f__Ruminococcaceae	0.000555308	0	0.00150794	0.00601898	0.00306054	0.00102416	0.000419019	0.000721972	0.000170299	0.00110384	7.68478e-05	0.000804497	0.00169735	0.000174905	0.000169886	0.00146561	0.00176679	0.0012215	0.000171295	0.00015931	0.000169188	0.00017514	0.00221211	0.00373857	0.000175976	0.00244736	0.000175295	0.0011707	0.000177078	0.000176086	0.00162179	6.70048e-05	0.00162344	0.00293954	0.0133272	0.00131432	0.000129505	0.0103258	0.00137682	0.000852502	0.00012085	0.000393721	0.00716564	0.00448524	0.00275543	0.00118238
176	184391		k__Bacteria; p__Firmicutes; c__Clostridia; o__Clostridiales; f__Lachnospiraceae; g__Blautia	0.000521438	0.000422083	0.000763414	0.0003858	0.00144373	0.00225138	0.000494538	0.00122764	0.000133047	0.00201068	3.77104e-05	0.00391164	0.00096082	0.000280672	0.000272616	0.000271067	0.00176507	0.000268544	0.000274878	0.000255646	0.000271497	0.00255904	0.00123936	0.000268696	0.00164006	0.000269661	0.000281297	0.00215065	0.000284158	0.000282565	0	0.000216783	0	0.00291046	0.00167101	0	0.00161692	0.000706293	0	0	0.00221215	0.00011302	0.00094244	0.00410668	0.000123628	0.00011781
177	184567		k__Bacteria; p__Bacteroidetes; c__Bacteroidia; o__Bacteroidales; f__Bacteroidaceae; g__Bacteroides; s__caccae	0.000651332	0.000355305	0.000365914	0.000374303	0.000647553	0.000350626	0.000367677	0.000378742	0.000843193	0.000376085	0.000373759	0.000620744	0.000365607	2.72299e-05	0.0103174	2.62981e-05	2.4979e-05	2.60533e-05	0.00259672	2.4802e-05	0.000427816	2.72665e-05	2.7601e-05	2.60681e-05	2.73966e-05	2.61617e-05	2.72906e-05	2.67665e-05	2.75682e-05	2.74136e-05	0.00182444	0.00167075	0.00191077	0.00202143	0.00190614	0.00180314	0.00357096	0.000939275	0.00108344	0.00238086	0.00420642	0.000135771	0.000444661	0.000253048	0.000148515	0.000141526
178	184647		k__Bacteria; p__Firmicutes; c__Clostridia; o__Clostridiales; f__Ruminococcaceae	8.31224e-05	0	0.00230967	0.00481895	0.000608906	0.00145022	0.000975725	0.000353965	0.000408157	0.000807446	0.000239766	0.00272172	0.000799202	0.000686361	0.000666663	0.000662873	0.000629624	0.000656703	0.000672192	0.000625162	0.000663924	0.000687283	0.000695715	0.000657075	0.000690563	0.000659435	0.000687891	0.00067468	0.000694887	0.000690992	2.45132e-06	2.24481e-06	2.5673e-06	0.00131176	0.00498811	2.4227e-06	0.000425779	0.000331197	0.000382031	0.000350057	0.000397322	0	0.00238023	0.00347051	0	0
179	184678		k__Bacteria; p__Firmicutes; c__Clostridia; o__Clostridiales; f__Ruminococcaceae; g__Faecalibacterium; s__prausnitzii	0.000138053	0.000212333	0.00133535	0.00588839	0.00152098	0.000212493	0.000417697	0.00168131	0	0.000783556	0.000504966	0.0002395	0.00241317	0.0011404	0.000225539	0.000224257	0.00123307	0.000891579	0.00022741	0.000211499	0.000224612	0.000232515	0.00669612	0.00158294	0.00115224	0.000223094	0.00023272	0.000862492	0.00170333	0.00023377	0.00133702	0	0.00598482	0.00114648	0.00304276	0.00012038	0.00109396	0.00357614	0.00210547	4.98185e-05	5.65451e-05	0.000206061	0.000558048	0.00794918	0.00364391	0.000214794
180	184753		k__Bacteria; p__Bacteroidetes; c__Bacteroidia; o__Bacteroidales; f__Bacteroidaceae; g__Bacteroides	0.000920928	0.00129338	0	0.00163478	0.00217396	0.000526526	0.00238723	0.000500403	0.0166257	0.00159329	0.00280901	0.0013084	0.00137654	0.000897709	0.000871945	0.000866988	0.000823501	0.000858918	0.000879177	0.000817665	0.000868363	0.0131708	0.000909943	0.00230385	0.000903204	0.000862491	0.00089971	0.000882431	0.00090886	0.000903766	0.00031439	0.000287904	0.000329265	0.000348335	0.000328468	0.000310719	0.00113041	0	0	0	0.00147301	3.65392e-05	0.00146524	0.00504975	3.99689e-05	3.80878e-05
181	184830		k__Bacteria; p__Firmicutes; c__Clostridia; o__Clostridiales	0.00041366	0.000425717	0.00101912	0.00150572	0.00156645	0.00103697	0.00169527	0.000769723	0.000254573	0.00140095	0.000266256	0.000557299	0.00128952	0.000383047	0.000372053	0.000369938	0.000351383	0.000366495	0.000375139	0.000348892	0.00116931	0.000383561	0.000388267	0.000366703	0.000385392	0.00114409	0.0003839	0.00139672	0.000387805	0.000385631	0	0	0	0.000573125	0.00439856	0.000262338	0.000435115	0.000338459	0.000390408	0.000357733	0.000406034	4.89391e-05	0.00525726	0.00163879	5.35327e-05	5.10134e-05
182	184897		k__Bacteria; p__Firmicutes; c__Clostridia; o__Clostridiales; f__Ruminococcaceae; g__Faecalibacterium; s__prausnitzii	0.000525177	0.00023754	0.00158074	0.00169864	0.000771764	0.000649459	0.000502882	0.000492956	0.000457172	0.000476586	3.05678e-05	0.00227538	0.000249661	6.31094e-05	0.00196256	0.00276672	5.78925e-05	6.03824e-05	6.18066e-05	5.74822e-05	6.10464e-05	6.31942e-05	0.00165622	0.000805594	0.00157278	0.000853332	0.00452592	0.00110409	6.38933e-05	0.000619947	0.0010052	0.000673841	0.0229635	0.000986687	0.00262666	0.000625798	0.00547959	0.00594084	0.00207441	0	0	0	0.000359502	0.00392988	0.00481212	0
183	185136		k__Bacteria; p__Firmicutes; c__Clostridia; o__Clostridiales; f__Ruminococcaceae	4.31148e-05	4.08294e-05	0.000266174	4.30125e-05	4.26961e-05	4.02917e-05	4.22511e-05	4.35227e-05	4.20622e-05	4.32173e-05	4.295e-05	0.000496771	4.20132e-05	2.58549e-06	2.51129e-06	0.000677848	2.37176e-06	2.47377e-06	2.53212e-06	2.35495e-06	2.50097e-06	2.58896e-06	2.62073e-06	0.000374462	0.000756025	2.48406e-06	2.59125e-06	0.000522729	2.61761e-06	2.60293e-06	0	0	0.00160754	0.00413798	0.0131423	0	0.00214636	0.0145743	0.00024921	0.000228352	0.000867893	0.00104403	0.00109233	0.00109841	0.00114203	0.00108828
184	185140		k__Bacteria; p__Firmicutes; c__Clostridia; o__Clostridiales	3.25719e-06	0	0.000472248	0	0.00330665	8.1844e-05	0	0.00079187	8.33692e-05	0	8.8338e-05	0.000285233	8.87822e-05	0.000239293	0.000232425	0.000231104	0.000219512	0.000228953	0.000234353	0.000217956	0.000231471	0.000239615	0.000242554	0.000229083	0.000240758	0.000229906	0.000239826	0.000235221	0.000242266	0.000240908	3.42694e-05	3.13824e-05	3.58909e-05	3.79695e-05	3.5804e-05	3.38693e-05	4.52124e-05	3.5169e-05	4.0567e-05	3.71717e-05	4.21907e-05	2.59635e-06	0.000104041	2.73159e-06	0.0010143	2.7064e-06
185	185141		k__Bacteria; p__Firmicutes; c__Clostridia; o__Clostridiales; f__Ruminococcaceae	0.000897012	8.20965e-05	0.00220289	0.000427967	0.001122	0.00073969	0.00246486	0.000305194	0.00599925	0.000291329	0.000491529	0.00111147	0.000388531	0.0001525	0.00206693	0.00151265	0.00183132	0.00347587	0.000149352	0.000138902	0.000970946	0.000152705	0.00229717	0.000898047	0.000153433	0.00094653	0.00015284	0.000149905	0.000154394	0.000153529	0.000516538	0.000473023	0.000540978	0.000572309	0.000539668	0.000510507	0.00211355	0	0	0.0012054	0.0013339	0.000595095	0.00332914	0.00641234	7.38931e-05	7.04156e-05
186	185203		k__Bacteria; p__Firmicutes; c__Clostridia; o__Clostridiales; f__Ruminococcaceae	0.00776235	0.00450139	0.0117754	0.0886886	0.00644334	0.00422533	0.00993466	0.00665765	0.0176757	0.0163363	0.00637798	0.0254008	0.014417	0.00266027	0.00674968	0.000752174	0.0207898	0.0797914	0.00734839	0.0028301	0.0115554	0.000779873	0.014843	0.0317519	0.00363815	0.0382296	0.0232882	0.00799212	0.023601	0.00218723	0.0289281	0.000243732	0.112117	0.00126973	0.0174963	0.00175396	0.0517625	0.0160062	0.00422148	0.0124022	0.00500048	0.00209944	0.0174106	0.0645901	0.00286949	0.00807353
187	185244		k__Bacteria; p__Firmicutes; c__Clostridia; o__Clostridiales; f__Ruminococcaceae; g__Faecalibacterium; s__prausnitzii	0.0013016	0	0.00440571	0.00648496	0.00321553	0.00329879	0.00279108	0.00116012	0.00221949	0.00527766	0	0.00236181	0.00363794	0.00169399	0.000681552	0.000677677	0.00287273	0.00505977	0.000687205	0.000639124	0.000678752	0.000702633	0.00282896	0.00215839	0.000705985	0.0033099	0.00663865	0.00138272	0.000710406	0.00144646	0.000470328	0.000430706	0.000926259	0.000753582	0.00220562	0.000781631	6.41991e-05	0.00701262	5.76028e-05	5.27817e-05	5.99084e-05	0	0.00272182	0.0098678	0.00246999	0
188	185374		k__Bacteria; p__Firmicutes; c__Clostridia; o__Clostridiales	0.000950023	0	0.0117298	0.000287089	0	0	0.000390128	0.000762936	0.00050717	0.000630673	0.000436553	0	0	0.000721553	0.000700844	0.00069686	0.000661907	0.000690374	0.000706658	0.000657215	0.000697965	0.000722522	0.000731386	0.000690765	0.00072597	0.000693246	0.000723161	0.000709273	0.000730516	0.000726421	3.27246e-05	2.99678e-05	3.42731e-05	3.6258e-05	3.41901e-05	3.23426e-05	4.16486e-05	3.23969e-05	3.73694e-05	3.42417e-05	3.88651e-05	1.38421e-06	0.000102281	1.45631e-06	1.51414e-06	1.44288e-06
189	185390		k__Bacteria; p__Firmicutes; c__Clostridia; o__Clostridiales; f__Ruminococcaceae; g__Faecalibacterium; s__prausnitzii	0.000156558	0.000115041	0.000892203	0.00312758	0.000477938	0.000918779	0.00106401	3.42793e-05	0.000485766	0.00195247	0.000220043	0.00138896	0.00211678	0.000433756	0.000421308	0.000418912	0.0003979	0.000415013	0.000424802	0.00039508	0.000419577	0.000434339	0.000439668	0.00211117	0.000436412	0.00131878	0.000434723	0.000426374	0.000439144	0.000436683	0.00103018	8.1781e-05	0.000904164	0.000378671	0.000422638	0.00405482	6.41725e-05	0.00344903	5.7579e-05	5.27599e-05	0.000967735	0.000112583	0.00172636	0.00443214	0.00012315	0.000117354
190	185420		k__Bacteria; p__Bacteroidetes; c__Bacteroidia; o__Bacteroidales; f__Bacteroidaceae; g__Bacteroides	0.00256	0.00262725	0.00370459	0.00757045	0.00308632	0.00259529	0.00302704	0.00384565	0.00317826	0.00402312	0.00547828	0.00250312	0.00295899	5.59625e-05	0.00192092	0.00603093	0.00416477	5.35443e-05	0.0333848	0.000876587	0.000454639	5.60377e-05	5.67252e-05	0.0110272	0.00227892	0.000442883	5.60872e-05	0.00056653	0.0320286	5.63401e-05	0.00330036	0.000926417	0.00407866	0.00112087	0.00105694	0.00099983	0.000653414	0.000508266	0.000586278	0.00701068	0.00204594	0.00017268	0.00191881	0.00107532	0.000188889	0.0120421
191	185659		k__Bacteria; p__Firmicutes; c__Clostridia; o__Clostridiales; f__Veillonellaceae; g__Acidaminococcus	0.00658677	0	0	0	0	0.236415	0	0	0	0.0260736	0	0.776326	0.00258008	0.0164881	0.0160149	0.0285562	0.0151252	0.0157757	0.0161478	0.742261	0.0159492	0.0237859	0.0167129	0.0157846	0.0328498	0.0158413	0.0165249	0.026686	0.016693	0.0165994	0.0023046	0.00600045	2.47854	0.00165654	0.00269914	0.00147765	0	0	0	0	1.33991	0.831248	0.0736278	0.10765	0.0787592	0.0743026
192	185802		k__Bacteria; p__Firmicutes; c__Clostridia; o__Clostridiales; f__Ruminococcaceae	0.00349118	0.00304448	0.00313538	0.00320727	0.00318367	0.00300438	0.00315049	0.0032453	0.0031364	0.00322253	0.0032026	0.00317038	0.00337832	0.00362563	0	0.0112571	0.000788102	0	0	0	0	0	0.0255029	0	0	0.000352722	0	0	0.0544521	0	0.00435723	0.00399016	0.0045634	0.00482769	0.00455235	0.00430636	0.00575761	0.00447862	0.00516603	0.00473366	0.0053728	0.000337401	0.000353008	0.000354975	0.000369071	0.000351702
193	185814		k__Bacteria; p__Firmicutes; c__Clostridia; o__Clostridiales; f__Ruminococcaceae	0.00175211	0.000898208	0.000803476	0.0041199	0.000189737	0.000403195	0.00278191	0.00047702	0.0178682	0.0013223	0.00237343	0.00295396	0.00131457	0.000494195	0.00149719	0.00192488	0.00224663	0.00694543	0.000483993	0.0022498	0.00484314	0.000494859	0.00220465	0.00166912	0.00130469	0.000898903	0.000495296	0.00104329	0.0237311	0.000497529	0.000849883	0.000307338	0.0112059	0.000371848	0.000569544	0.00132281	0.00377456	0.000256081	0.000295386	0.00161968	0.00180366	0.00154727	0.000314004	0.000382109	0.00143467	0.0052432
194	185888		k__Bacteria; p__Bacteroidetes; c__Bacteroidia; o__Bacteroidales; f__Bacteroidaceae; g__Bacteroides	0.000991509	0.000938949	0.000966985	0.000989155	0.000981878	0.000926585	0.000971645	0.00100089	0.00120627	0.000993864	0.000987718	0.000977778	0.000966175	8.14938e-05	7.91549e-05	7.87049e-05	7.47572e-05	7.79724e-05	7.98115e-05	7.42274e-05	7.88298e-05	0.031248	8.26044e-05	0.000811697	8.19927e-05	7.82968e-05	8.16754e-05	8.01069e-05	8.25061e-05	8.20436e-05	0.00198767	0.00182022	0.00208172	0.00220228	0.00207667	0.00196446	0.0540662	0	0	0	0.000211485	0.00214465	0.00224385	0.00225635	0.00234595	0.00223555
195	185961		k__Bacteria; p__Firmicutes; c__Clostridia; o__Clostridiales	0.00999847	0	0.00420962	0.000530906	0.0102423	0.00271685	0.00593109	0.0195405	0	0.0130973	0	0.00938773	0.0281719	0.0260348	0.00102877	0.00102292	0.000971612	0.0010134	0.0275289	0.000964726	0.00102454	0.00106059	0.00538081	0.0350304	0.00106565	0.035595	0.00106153	0.0147832	0.00107232	0.00106631	0.00071972	0.00187917	0.0432889	0.00079743	0.0188887	0.000711317	0.00401141	0.0136709	0.00359925	0.00329801	0.00374331	0	0.00625383	0.00248147	0.0126366	0
196	185988		k__Bacteria; p__Firmicutes; c__Clostridia; o__Clostridiales; f__Lachnospiraceae; g__Dorea	0.00112623	0	0	0.00017129	0.00497845	0.00178148	0.0011685	0.00501466	0.000396468	0.00238981	0.00163163	0.00458877	0.00106521	0.0010494	0.00101929	0.00101349	0.000962656	0.00100406	0.00102774	0.000955833	0.0010151	0.00105081	0.0010637	0.00100463	0.00105583	0.00100823	0.00105174	0.00103154	0.00106244	0.00105648	0	0	0	0.00301077	0.00132714	0.000458824	7.3461e-05	5.71425e-05	6.59131e-05	6.03965e-05	0.00310668	6.5791e-05	0.00196472	0.00168026	7.19663e-05	6.85795e-05
197	186011		k__Bacteria; p__Firmicutes; c__Clostridia; o__Clostridiales; f__Ruminococcaceae	0	0	0.00473954	0	0.0879646	0.00373564	0.000977222	0	0.00113334	0.00342557	0	0.00104726	0.00150845	0.00957414	0.00174387	0.00173396	0.00339436	0.00171782	0.00175834	0.00163531	0.0612838	0.00179781	0.00403334	0.00171879	0.00180639	0.00172497	0.0017994	0.00176484	0.0018177	0.00180751	0.00224357	0.00205457	0.00234973	0.00248582	0.00234404	0.00221738	0.00171347	0.00133284	0.00853036	0.00140874	0.00159895	0.000705255	0.0140696	0.0442471	0.000197264	0.000187981
198	186020		k__Bacteria; p__Firmicutes; c__Clostridia; o__Clostridiales; f__Ruminococcaceae	0.00260247	0	0.00896553	0.0412062	0.0075025	0	0.000447944	0.0117684	0	0.00155159	0.000398133	0	0.01001	0.00465244	0.00162328	0.00161405	0.0015331	0.00159903	0.00163675	0.00152223	0.00161662	0.00167349	0.107203	0.00159994	0.00168148	0.00160568	0.00167497	0.00164281	0.00169201	0.00168252	0.00279259	0.00255733	0.00292473	0.00309411	0.00291764	0.00308042	0.00318778	0.00247965	0.0052123	0.00262086	0.00297473	0.000135314	0.0017529	0.00135266	0.00215861	0.000141049
199	186030		k__Bacteria; p__Firmicutes; c__Clostridia; o__Clostridiales	0	0	0.0001778	0	0	0	8.91152e-05	0	7.93983e-05	0.00027422	0	8.39377e-05	8.20464e-05	3.22868e-05	3.13602e-05	3.11819e-05	2.96179e-05	3.08917e-05	3.16203e-05	2.94079e-05	3.12314e-05	3.23302e-05	3.27268e-05	3.09092e-05	3.24844e-05	3.10202e-05	3.23588e-05	3.17373e-05	3.26879e-05	3.25046e-05	0	0	0	0.00189109	0.0242765	0.000137563	0.00136758	0.00106378	0.00122706	0.00112436	0.00127618	0.0010168	0.00214321	0.00136458	0.00111224	0.0010599
200	186090		k__Bacteria; p__Firmicutes; c__Clostridia; o__Clostridiales; f__Ruminococcaceae; g__Ruminococcus	0	0	0.000132198	0.000553761	0.00182654	0.000290941	0.000947624	0.00110659	0.000297691	0.000501107	0	0	0.000681371	0.000893318	0.000105107	0.00295181	9.92672e-05	0.000103536	0.000105979	9.85637e-05	0.000533965	0.000108358	0.000668199	0.000103595	0.000108875	0.000938129	0.000108454	0.000106371	0.000109557	0.000108943	0.00757336	0.000721738	0.0078801	0.000312438	0.0132367	0.00100138	0.00164958	0.00128314	0.00148009	0.0027317	0.00153933	0.000533642	0.000558326	0.00112234	0.00314616	0.000556259
201	186351		k__Bacteria; p__Bacteroidetes; c__Bacteroidia; o__Bacteroidales; f__S24-7	0.00119219	0	0.000139865	0.0344966	0	0	0.000404565	0.000152025	0	0	0	0	0	0.00168032	0.00163209	0.00162281	0.00154142	0.00160771	0.00164563	0.00153049	0.00162539	0.00168258	0.00170322	0.00160862	0.0016906	0.0016144	0.00168406	0.00165172	0.00170119	0.00169166	1.59138e-05	1.45732e-05	1.66668e-05	1.76321e-05	1.66265e-05	1.5728e-05	2.12657e-05	1.65418e-05	1.90807e-05	1.74837e-05	1.98444e-05	1.42778e-06	0.000508521	1.50214e-06	1.56179e-06	1.48829e-06
202	186392		k__Bacteria; p__Firmicutes; c__Clostridia; o__Clostridiales; f__Ruminococcaceae; g__Faecalibacterium; s__prausnitzii	1.96713e-07	8.12586e-05	0.00126866	0.00147583	0.000329964	0.000631807	0.0013604	9.43839e-05	0.000556319	0.000977641	0	0.00118633	0.000185706	0.00024454	0.000237522	0.000236172	0.000224326	0.000233973	0.000239492	0.000222736	0.000236546	0.000244869	0.000247873	0.000234106	0.000246037	0.000234947	0.000245085	0.00129994	0.000247578	0.0013777	0	0	0.000390738	0.000515961	0.0410126	0.000384852	0.00328024	0.00533255	0.00316875	0.00074868	0.000849768	0.00260479	0.00288027	0.00712624	0.00133378	0.00127101
203	186640		k__Bacteria; p__Firmicutes; c__Clostridia; o__Clostridiales; f__Ruminococcaceae	0.0221042	0.0209324	0.0218051	0.0220517	0.0218895	0.0206568	0.0216613	0.0223133	0.0215645	0.0221567	0.0220197	0.0217981	0.0215394	0.0317357	0.0132752	0.0134904	0.0174807	0.000188751	0.0720777	0.00100641	0.000591873	0.0300718	0.000199964	0.000921422	0.00316596	0.00447558	0.000197715	0.00224276	0.478054	0.0007456	0.00538768	0.0049338	0.0056426	0.0059694	0.00562894	0.00564535	0.00686854	0.00534277	0.00616282	0.00564702	0.00640949	0.000213947	0.000223844	0.000225091	0.000234029	0.000223015
204	186775		k__Bacteria; p__Firmicutes; c__Clostridia; o__Clostridiales	0.00583857	0.00552907	0.00618437	0.00635198	0.00632868	0.00660093	0.00702934	0.0058938	0.00593235	0.00733217	0.00581625	0.00600611	0.0056894	0.0068402	0.0170647	0.0211718	0.00371742	0.0240401	0.00217499	0	0.0130273	0.0106311	0.0047607	0	0.00110366	0.0260157	0.0125504	0.0142161	0	0.000721437	0.0028539	0.000653056	0.0116648	0.00098058	0.00905777	0.00491986	0.00563026	0.00091754	0.00326689	0.00227678	0.00110073	0	0.000573679	0.000260531	0.00687194	0.000869445
205	186812		k__Bacteria; p__Firmicutes; c__Clostridia; o__Clostridiales; f__Ruminococcaceae	0.000727781	0	0.00180829	0.00219702	0.00564502	0	0.00168499	0.00503044	0.000847033	0.00135154	0.00064818	0.000892149	0.00524546	0.00171578	0.000225526	0.00291448	0.000212997	0.000222157	0.0158065	0.000211487	0.0002246	0.000232502	0.0123725	0.000222283	0.000233612	0.0014053	0.000232708	0.000228239	0.00743047	0.000233757	0.00276932	0.00253603	0.00290036	0.00306833	0.00289334	0.00273699	0.00352129	0.00273908	0.00315949	0.00289505	0.00328595	0.000115354	0.00042312	0.000561919	0.000126181	0.000120243
206	186841		k__Bacteria; p__Bacteroidetes; c__Bacteroidia; o__Bacteroidales; f__Bacteroidaceae; g__Bacteroides	0.00334487	0.00316756	0.00326214	0.00333693	0.00331238	0.00335713	0.00327786	0.00337651	0.0032632	0.00335282	0.00333208	0.00329855	0.00325941	0	0.00372961	0	0.0189321	0.0113409	0	0	0.000394054	0	0	0	0	0	0	0	0.0639935	0	0.0041112	0.00376486	0.00430573	0.00455509	0.0042953	0.0040632	0.00152111	0	0	0.000502473	0.0996027	0.00400694	0.00419229	0.00421565	0.00438305	0.0050716
207	186851		k__Bacteria; p__Firmicutes; c__Clostridia; o__Clostridiales	0.00381009	0.00228234	0.0108144	0.0023633	0.0309241	0.0048553	0.00532204	0.0121935	0.0151297	0.0027049	0.000374902	0.00925974	0.0100632	0.00343441	0.00186217	0.00185158	0.00346282	0.00183435	0.00984371	0.0043115	0.0159578	0.00191977	0.05537	0.00789693	0.00423088	0.0175592	0.00645908	0.00188457	0.00684667	0.00193013	0.00349406	0.00319971	0.0124258	0.00387132	0.00365053	0.0114579	0.00579434	0.0108727	0.00519899	0.00476386	0.00540708	0.000530187	0.00541662	0.0106282	0.0137244	0.000552658
208	186866		k__Bacteria; p__Bacteroidetes; c__Bacteroidia; o__Bacteroidales; f__Bacteroidaceae; g__Bacteroides	0.000659339	0.00155374	0.000643031	0.000657775	0.000652935	0.000616166	0.000646131	0.000665576	0.000643241	0.000660906	0.000656819	0.000650209	0.000642493	0	0.0121426	0.00132881	0.000822898	0.00270122	0.00256552	0	0.000400329	0	0	0.000365587	0	0	0	0	0	0	0.00237931	0.00111195	0.00171081	0.00134535	0.00151658	0.00152083	0.000798047	0.000258209	0.000297841	0.000272913	0.0221739	0.00458913	0	0.000243864	0	0.00976178
209	186906		k__Bacteria; p__Firmicutes; c__Clostridia; o__Clostridiales; f__Lachnospiraceae	0.00280132	0.00297366	0.00492692	0.00130588	0.0056161	0.00369207	0.0096923	0.00219675	0.00334347	0.0141025	0.00113274	0.0016512	0.00144907	0.00155495	0.00816716	0.00752731	0.00348027	0.00809458	0.0036343	0.000653421	0.00481569	0.0021398	0.00191882	0.000686777	0.000721779	0.0140377	0.000718986	0.00596942	0.000726298	0.000722227	0.000538404	0	0.00126207	0.00112123	0.0123234	0.00170539	0.00237962	0.000934787	0.00107826	0.000988019	0.00112142	0	0.012077	0.00417717	0	0.00145599
210	186968		k__Bacteria; p__Firmicutes; c__Clostridia; o__Clostridiales; f__Lachnospiraceae	0.00533116	0.0035972	0.00278068	0	0.0286171	0.119085	0.00394248	0.0687816	0.0251966	0.0138146	0	0.00609304	0.0907072	0.0164206	0.0159494	0.0158587	0.0150632	0.0157111	0.0160816	0.0149565	0.0158838	0.0164427	0.0166444	0.01572	0.0185303	0.0210527	0.0164572	0.0161412	0.0166246	0.0165314	0.000851651	0.00276564	0.000891948	0.00117081	0.000889788	0.00796276	0	0	0.00391998	0	0.0204465	0.000336908	0.0199061	0.0205998	0.000368531	0.000351188
211	186974		k__Bacteria; p__Bacteroidetes; c__Bacteroidia; o__Bacteroidales; f__Prevotellaceae; g__Prevotella; s__copri	0.00196484	0	0.00399661	0	6.00344e-05	0.0113572	0	0.0114087	0	0.00113876	0	0	0.00311142	0.0014802	0.00143772	0.00142954	0.00135784	0.00141624	0.00144964	0.00134822	0.00143181	0.00148219	0.00150037	0.00141704	0.00148926	0.00142213	0.0014835	0.00145501	0.00149859	0.00149019	0.000562351	0.00746182	0.00018821	0.00019911	0.000187754	0.0014418	0	0.0050094	0.00501999	0.00192771	0	0.000342228	0.00118709	0.00670031	0.00037435	0.000356733
212	187123		k__Bacteria; p__Firmicutes; c__Clostridia; o__Clostridiales; f__Ruminococcaceae	0.000820828	0.000777317	0.000800526	0.00081888	0.000812856	0.000767081	0.000804384	0.000828593	0.000800787	0.000822779	0.00081769	0.000809462	0.00104434	0	0.00272762	0.00060961	0.00321725	0	0.00249314	0	0.00114256	0	0.00356615	0	0.00288815	0	0	0	0.00582092	0	0.00451075	0.00169393	0.0238894	0.000593691	0.00104324	0.00396903	0.000778716	0.00106302	0.0155825	0.000640227	0.00194802	0.00208324	0	0	0.00611267	0
213	187126		k__Bacteria; p__Firmicutes; c__Clostridia; o__Clostridiales; f__Ruminococcaceae	0	0	0.00864717	0.00889406	0.000481016	0.000452436	0.00235636	0.00082986	0.000270888	0.0049907	0	0.00392781	0.00236165	0.0023125	0.00073805	0.000733854	0.000697045	0.000727023	0.000744172	0.000692105	0.000735018	0.000760878	0.0040838	0.000727436	0.000764509	0.00815352	0.000761551	0.00291552	0.000769296	0.000764984	0.000689267	0	0.00432651	0.00114479	0.103595	0.0132812	0.01066	0.0117805	0.00424289	0.00388778	0.00595841	0.00293058	0.0250323	0.0259393	0.00320565	0.00305479
214	187267		k__Bacteria; p__Firmicutes; c__Clostridia; o__Clostridiales; f__Ruminococcaceae; g__Oscillospira	0	0	0	0	0	2.3519e-05	0.0177507	0.00361865	2.02965e-05	0.000619186	0	0	3.15937e-05	0.0108572	0.000529451	0.000526441	0.000500035	0.000521541	0.000533842	0.000496491	0.000527276	0.000545827	0.000552524	0.000521836	0.000548432	0.000523711	0.00054631	0.000535818	0.000551866	0.000548773	0	0.00077854	0	0	0	0	0	0	0.000993134	0	0	4.50455e-05	0.000310916	4.73917e-05	4.92736e-05	4.69547e-05
215	187324		k__Bacteria; p__Bacteroidetes; c__Bacteroidia; o__Bacteroidales; f__Bacteroidaceae; g__Bacteroides; s__caccae	0.0429813	0.0407029	0.0419182	0.0428793	0.0425638	0.0401669	0.0421202	0.0436454	0.0426465	0.043332	0.042817	0.0423861	0.0418831	0.00940629	0.453227	0	0.120818	0.0101992	0.168853	0.0234258	0.0301167	0	0	0.091817	0	0	0	0.0838649	0.165164	0	0.151661	0.139699	0.160141	0.168037	0.158453	0.159732	0.193107	0.121832	0.142868	0.175771	0.265766	0.0349936	0.00808009	0.00802489	0.00834355	0.0294249
216	187355		k__Bacteria; p__Firmicutes; c__Clostridia; o__Clostridiales	0.000690671	0.000410963	0.000423233	0.00166996	0.00453501	0.000405551	0.00116162	0.00667356	0.00064516	0.000434998	0.000432308	0.000661057	0.00293271	0.000105843	0.000102805	0.000774943	9.70937e-05	0.000101269	0.000103658	9.64056e-05	0.0065937	0.000105985	0.0148865	0.00306564	0.00160747	0.000101691	0.000106079	0.000104042	0.0109029	0.000106557	0.00147549	0.0022349	0.0204076	0.0016348	0.00154156	0.00651044	0.00293609	0.00228387	0.0147112	0.00241393	0.00273986	0.00919691	2.86847e-05	0.000160844	0.0189041	0
217	187388		k__Bacteria; p__Bacteroidetes; c__Bacteroidia; o__Bacteroidales; f__Bacteroidaceae; g__Bacteroides; s__plebeius	0	0.0132224	0	0	0	0	0.000542457	0	0	0.000129241	0.00393183	0	0	0.000234912	0.00123521	0.000226873	0.00376632	0.0188665	0.000230063	0.000213966	0.000227233	0.000235228	0.000238114	0.000224889	0.00023635	0.000225697	0.000235436	0.000230914	0.00023783	0.000236497	0.000754774	0.000691189	0.000790487	0.000836268	0.000788573	0.000745961	0.014653	9.73055e-05	0.000112241	0.000102847	0.000116733	0	0.00684121	0.00443546	0	0
218	187389		k__Bacteria; p__Firmicutes; c__Clostridia; o__Clostridiales; f__Ruminococcaceae	0.000325693	8.76231e-05	0.000612558	0.00784509	0.00183952	0.000379183	0.000759501	0.000529074	0.000593899	0.000723403	0.000196782	0.00062056	0.00102276	0	0.00319776	0.000978752	0.00280315	0.00274554	0	0	0.000491622	0	0.000702366	0.00313187	0	0.00262784	0	0.0025817	0	0.000750651	0.00134771	0	0.00281174	0.000670124	0.00172507	0.000170585	0.000856907	0.00230816	8.35672e-05	7.6573e-05	0.00108212	1.64835e-05	0.00104244	0.00257749	1.80307e-05	1.71822e-05
219	187443		k__Bacteria; p__Bacteroidetes; c__Bacteroidia; o__Bacteroidales; f__Bacteroidaceae; g__Bacteroides; s__ovatus	0.00288367	0.020079	0.00281235	0.00419873	0.00285566	0.0033836	0.00387506	0.00291095	0.00636837	0.00289052	0.0063186	0.00359102	0.00305382	0.000615567	0.000597901	0.000594501	0.000564682	0.00330021	0.00060286	0.00056068	0.000595444	0.13296	0.000623956	0.00132408	0.000619335	0.000982238	0.00501734	0.00163261	0.000623214	0.00061972	0.000559221	0.00051211	0.000585681	0.000619601	0.000584263	0.000874187	0.000770222	0.000599126	0.000691084	0.000633244	0.000718745	3.46954e-05	0.000137386	0.000699146	3.7952e-05	3.61659e-05
220	187489		k__Bacteria; p__Firmicutes; c__Clostridia; o__Clostridiales; f__Ruminococcaceae	0	0	0	0.000243749	0	0	0	0	0	0	0.000226493	0.000229354	0	1.06796e-05	1.03731e-05	1.03141e-05	9.79677e-06	1.02181e-05	1.04591e-05	9.72733e-06	1.03305e-05	1.06939e-05	0.00106817	1.02239e-05	1.0745e-05	1.02606e-05	1.07034e-05	1.04978e-05	1.08122e-05	1.07516e-05	0.000619874	0	4.75241e-05	0.00434685	0.0378114	0	0.0067599	0.0309938	0	0	0.000679714	0.00266891	0.00306106	0.00280792	0.00291942	0.00278203
221	187492		k__Bacteria; p__Firmicutes; c__Clostridia; o__Clostridiales; f__Christensenellaceae	0.0228223	0.0115329	0.128085	0.0130289	0.0306757	0.0111743	0.0141568	0.0976644	0.0227443	0.0250898	0.0168489	0.0153824	0.0650344	0.00649689	0.00724857	0.00627456	0.00595984	0.00621615	0.00636278	0.0075774	0.00628451	0.00650562	0.00658544	0.00621968	0.00653666	0.00663315	0.00651137	0.0069005	0.923109	0.00708982	0.136808	0.126106	0.143721	0.15158	0.142935	0.135211	0.170784	0.132846	0.172086	0.140411	0.159369	0.00996851	0.00938521	0.00774483	0.215587	0.00637111
222	187517		k__Bacteria; p__Firmicutes; c__Clostridia; o__Clostridiales; f__[Mogibacteriaceae]	0.00195881	0.0015669	0.00137561	0.00140715	0.0013968	0.00223593	0.00243078	0.00347288	0.00137606	0.0019082	0.00140511	0.00188886	0.00259285	0.00654841	0.00276691	0.00461098	0	0	0.00508836	0	0.000374051	0	0.0192015	0.00179895	0.000712491	0.000750943	0	0.00150468	0.00705942	0	0.00111947	3.9121e-05	0.0103933	0.000210488	0.00124774	4.22211e-05	0.000851805	0.00123151	0.00307895	0.00207012	0.000794875	0.000678495	0.000210413	0.00120899	0.00235769	9.70612e-05
223	187582		k__Bacteria; p__Firmicutes; c__Clostridia; o__Clostridiales; f__Ruminococcaceae	0.00125579	0.00118922	0.00122473	0.00125281	0.00124359	0.00117356	0.00123063	0.00126767	0.00122513	0.00125877	0.00125099	0.0012384	0.00146934	0.025667	3.4235e-06	3.40404e-06	3.2333e-06	3.37236e-06	3.4519e-06	3.21038e-06	0.00321086	0.00124793	0.00313327	0.0011019	3.54624e-06	0.00117197	3.53252e-06	0.000515527	0.00118897	0.000550384	0.000764673	0.0012645	0.000486461	0.00051714	0.0085929	0.0197881	0.00137929	0.000732396	0.00484523	0.00292711	0.00325136	0.00285715	0.000302614	0.0003043	0.0102121	0.00112301
224	187607		k__Bacteria; p__Firmicutes; c__Clostridia; o__Clostridiales; f__Ruminococcaceae	0.000338082	0.00102123	0.00300901	0.000209714	0.000452526	0.00252249	0.000210254	0.000614502	7.24563e-05	0.00495152	7.90713e-05	0.000493905	0.0025829	0.00185749	0.000391394	0.000389169	0.000369649	0.00145765	0.000394641	0.000367029	0.000389786	0.0004035	0.000408451	0.00111215	0.000405426	0.00425068	0.000403857	0.000396101	0.000407964	0.000405678	3.41018e-05	3.12289e-05	3.57153e-05	3.77838e-05	0.00183484	3.37036e-05	0.000192661	0.000722006	0.000172866	0.000158398	0.000179785	3.26122e-05	0.0012777	0.000600422	3.56732e-05	3.39944e-05
225	187623		k__Bacteria; p__Bacteroidetes; c__Bacteroidia; o__Bacteroidales; f__Bacteroidaceae; g__Bacteroides; s__ovatus	0.00153991	0.00563521	0.00199501	0.00180149	0.00152496	0.00213004	0.00203533	0.00155448	0.00221562	0.00154357	0.0030156	0.00151859	0.00198978	0.0001133	0.000110049	0.000775155	0.000103934	0.000649617	0.000110961	0.000103198	0.000511088	0.0387439	0.000114844	0.0202764	0.000113994	0.000108855	0.000113553	0.000111372	0.000114708	0.000114065	0.00442571	0.0030975	0.00304043	0.00275193	0.00309094	0.00405873	0.046325	0.000451403	0.000293625	0.00263882	0.0229128	0.00285368	0.00298568	0.00300232	0.00312154	0.00297463
226	187689		k__Bacteria; p__Firmicutes; c__Clostridia; o__Clostridiales; f__Ruminococcaceae	0.000319788	7.02808e-05	0.00215994	0.000402813	0.000426949	0	0.00130913	0.00038168	0.00480865	0.000552631	0.0001718	0.00161477	0.000453935	0.000574901	0.000558401	0.000555227	0.000527377	0.000550059	0.000563033	0.00052364	0.000556107	0.000575673	0.000582736	0.000550371	0.00057842	0.000552347	0.000576182	0.000565117	0.000582042	0.000578779	0.000551246	0.00014984	0.00060965	0.000181291	0.000418443	0.000802034	0.0012027	4.22921e-05	4.87834e-05	0.00139358	5.0736e-05	6.17709e-05	0.00343121	0.00552645	6.75689e-05	6.4389e-05
227	187811		k__Bacteria; p__Firmicutes; c__Clostridia; o__Clostridiales; f__Lachnospiraceae	0.000373942	0.000354119	0.000364693	0.000373054	0.00037031	0.000349456	0.00036645	0.000377479	0.000364812	0.00037483	0.000372512	0.000368763	0.000364387	0.00072463	0.000925647	0	0	0.00215187	0	0	0.000392963	0	0	0	0	0.00582862	0	0.000503842	0	0	0	0	0	0.00154076	0.0277539	0.000287017	0.00136597	0.00106254	0.00122562	0.00112304	0.0028247	0.00102956	0.00107718	0.00108318	0.00112619	0.00107319
228	187841		k__Bacteria; p__Bacteroidetes; c__Bacteroidia; o__Bacteroidales; f__Bacteroidaceae; g__Bacteroides	0.00181231	0.00264477	0.00226084	0.001808	0.00206987	0.00284565	0.001776	0.00182945	0.0103307	0.00231302	0.00378152	0.00203719	0.001766	0.000372619	0.000361925	0.0010266	0.000341817	0.000356518	0.000364927	0.000339394	0.000360438	0.0827421	0.000377697	0.00035672	0.0003749	0.000358001	0.000373449	0.000366277	0.000377248	0.000375133	0.002377	0.00153528	0.00129532	0.00137034	0.00129219	0.00122236	0.00715408	0.000522421	0.00211636	0.00503132	0.011061	0.000275117	0.00050832	0.00293914	0.000300941	0.000286778
229	187917		k__Bacteria; p__Firmicutes; c__Clostridia; o__Clostridiales; f__Ruminococcaceae	0.000754614	0.000714613	0.00073595	0.000752823	0.00129614	0.000705202	0.000739497	0.00127477	0.00073619	0.000756407	0.000751729	0.000744165	0.00122341	0.00215563	0.00182712	0	0.000789377	0	0.0050743	0	0.0027603	0	0.00359915	0	0	0	0	0	0.00704212	0	0.000792809	0.00111159	0.0086486	0.000878411	0.000828311	0.00108414	0.00158717	0.0012346	0.00375898	0.0013049	0.00301388	0.00121831	0.000270213	0.000169079	0.00832701	0.00016752
230	187924		k__Bacteria; p__Firmicutes; c__Clostridia; o__Clostridiales; f__Ruminococcaceae	0.00138392	0.000762983	0.000793346	0.0013528	0.000830141	0.000524858	0.000550383	0.00107909	0.00196881	0.00105721	0.000805428	0.000802748	0.00103453	2.14134e-05	2.07989e-05	2.06806e-05	0.0024875	0.00271968	2.09714e-05	1.95041e-05	0.00482639	2.14422e-05	0.000542725	0.000386258	0.000762353	0.00196599	2.14611e-05	0.000532526	0.0106781	2.15579e-05	0.000458518	0.000298412	0.0216782	0.000159348	0.000853516	0.00118185	0.00298969	0.001288	0.00183946	0.00231823	0.00255916	0.000532975	0.000817851	0.000560735	0.000583002	0.00141816
231	188079		k__Bacteria; p__Firmicutes; c__Clostridia; o__Clostridiales; f__Lachnospiraceae; g__Coprococcus	0	0	0	0	0.0105447	9.85158e-05	0	0	0.000203981	0.0001066	0	0	0	6.91845e-05	6.71989e-05	6.68169e-05	6.34655e-05	6.6195e-05	6.77563e-05	6.30157e-05	0.00903045	6.92775e-05	7.01274e-05	6.62325e-05	6.9608e-05	0.00207614	6.93387e-05	6.80071e-05	7.00439e-05	6.96513e-05	0.00109037	0.000641097	0.000733199	0.000775663	0.000731423	0.0006919	0.000997529	0.000775939	0.000895036	0.000820125	0.00093086	7.12572e-05	7.45533e-05	0.0237861	7.79457e-05	7.42774e-05
232	188099		k__Bacteria; p__Firmicutes; c__Clostridia; o__Clostridiales; f__Lachnospiraceae	0.000262808	0.00246799	0.000586831	0	0.000886777	0.00201713	0.00252515	0.000807455	0.000825553	0.00535208	0.000768685	0.00106595	0.00159394	0.000842092	0.000817924	0.000813274	0.000772482	0.000805704	0.000824709	0.000767007	0.000814564	0.000843224	0.000853569	0.000806162	0.000847247	0.000809057	0.000843969	0.000827761	0.000852553	0.000847774	0	0	0	0	0.0030899	0	0.00037762	0.000293736	0.000338821	0.000310463	0.000352382	3.11532e-05	0.00390143	0.00343775	3.40773e-05	3.24736e-05
233	188317		k__Bacteria; p__Firmicutes; c__Clostridia; o__Clostridiales; f__Ruminococcaceae	0.00507777	0	0.00331538	0.00545295	0.00266799	0.000218866	0.00790269	0.00259524	0.155572	0.0165973	0.016716	0.0107278	0	0.0108377	0.0105267	0.0104669	0.00994186	0.0103694	0.010614	0.0098714	0.011573	0.0108523	0.0109855	0.0103753	0.0109041	0.0104126	0.0108619	0.0106533	0.0109724	0.0109109	0.000229225	0.000209915	0.000679384	0.000253975	0.000735636	0.00054746	0.000481215	0.000374318	0.000431771	0.000395634	0.000449053	3.20843e-05	0.00660927	0.00368113	3.50958e-05	0.000368786
234	188598		k__Bacteria; p__Firmicutes; c__Clostridia; o__Clostridiales; f__Ruminococcaceae	1.96406e-05	0.000430886	0.0051976	0.00346873	0.000866645	0.000782751	0.00354518	0.00127837	0.000439936	0.00141568	8.29794e-05	0.0050761	0.00168128	0.000837314	0.000813283	0.000808659	0.000768098	0.000801132	0.000820029	0.000762654	0.000809942	0.000838439	0.0034518	0.00171527	0.000842439	0.000804465	0.00083918	0.00210076	0.000847715	0.000842963	0.000104875	9.60402e-05	0.000536028	0.000344657	0.00131289	0.000103651	0.00127364	0.000656454	0.000108563	9.94771e-05	0.000112909	4.71675e-05	0.00332326	0.00351473	5.15948e-05	4.91666e-05
235	188700		k__Bacteria; p__Firmicutes; c__Clostridia; o__Clostridiales; f__Lachnospiraceae	0.00163633	0.00449987	0.00267362	0	0.00530942	0.00736047	0.0142438	0.000674619	0.00348832	0.0281733	0	0.00408296	0.00245577	0.010079	0.00793735	0.00758027	0.00505311	0.00503445	0.00109827	0.00102143	0.00206435	0.00112292	0.00241116	0.00196825	0.00112828	0.00678782	0.00112392	0.00860905	0.00113535	0.00112898	0.000911745	0.000151415	0.000595143	0.000409395	0.00517669	0.00108816	0.00127825	0.000994298	0.00114691	0.00105092	0.00119281	0.000112967	0.0142847	0.00869274	0.00012357	0.000117755
236	188851		k__Bacteria; p__Bacteroidetes; c__Bacteroidia; o__Bacteroidales; f__S24-7	0.00372698	0.00133362	0.00379451	0.00307404	0.000819531	0.000218225	0.00102903	0.000745886	0.000451181	0.010728	0.00165921	0	0.000706245	0.0129596	0.000362309	0.00036025	0.00034218	0.000356896	0.0314642	0.000339755	0.000360821	0.000373516	0.000378099	0.000357099	0.000375298	0.000358381	0.000373846	0.000366667	0.000377648	0.000375532	0.000159921	0.00281515	0.00415481	0.000177188	0.000167082	0.00112895	0.000435066	0.00191772	0.000390364	0.000357692	0.000405988	0.00181094	0.000361829	0.00190999	0	0.000424206
237	188931		k__Bacteria; p__Firmicutes; c__Clostridia; o__Clostridiales; f__Veillonellaceae; g__Dialister	0.0287533	0.0191238	0.0335359	0.0213975	0.0478155	0.0370138	0.0293293	0.120528	0.0217759	0.0228581	0.0235861	0.0197321	0.0321163	0.106375	0.0764537	0.0421268	0.00343264	0	0.0742503	0.0292754	0.0731913	0.000470916	0.00867011	0.0033108	0.0560226	0.166101	0.04342	0.0229714	0.0493869	0.0736165	0.0249001	0.043421	0.0648448	1.97295	5.0167	1.33404	0.166178	1.02282	1.17536	0.136624	0.156575	0.287019	0.29459	0.292658	0.571089	0.306236
238	189076		k__Bacteria; p__Proteobacteria; c__Betaproteobacteria; o__Burkholderiales; f__Alcaligenaceae; g__Sutterella	0.0399483	0.0370169	0.0403584	0.0459417	0.0403991	0.0369933	0.0396501	0.0425666	0.0400434	0.0414267	0.0401822	0.0526083	0.0395698	0.00115728	0.00134615	0.00173916	0.00121255	0.38361	0.00298195	0.000386189	0.000410134	0.735906	0.000429773	0.0791381	0.00116829	0.000796911	0.00042494	0.000928868	0.000429262	0.000426855	0.00154222	0.0014123	0.0016152	0.00170874	0.00185775	0.00152422	0.000258965	0.00827561	0.000232357	0.00142792	0.000241657	0.00119202	0.000954339	0.000806145	0.000135647	0.0196046
239	189083		k__Bacteria; p__Bacteroidetes; c__Bacteroidia; o__Bacteroidales; f__Prevotellaceae; g__Prevotella; s__copri	0.0123413	0.0116871	0.0122822	0.012312	0.0127705	0.0115332	0.012094	0.012458	0.01204	0.0123706	0.0122941	0.0121704	0.012026	0.0187127	0.0397641	0.0490607	0.0821346	0	0.00932479	0	0.016216	0	0.00276939	0.00896844	0.0182	0.00420667	0.0164867	0.0199078	0.00735526	0.0245326	0.0525114	0.0336196	0.00549881	0.00473538	0.00485029	0.0189158	0.00412032	0.0182926	0.0215539	0.0760403	0.0382802	0.0268365	0	0	0.00345305	0.00760061
240	189092		k__Bacteria; p__Firmicutes; c__Clostridia; o__Clostridiales; f__Ruminococcaceae; g__Faecalibacterium; s__prausnitzii	0.000868882	0.000461846	0.00158326	0.00219788	0.00137548	0.00181418	0.00121439	0.000895538	0.000297618	0.00304971	0.000129929	0.00188043	0.00174938	0.000638448	0.000620125	0.000616599	0.000585672	0.00061086	0.000625269	0.000581521	0.000617578	0.000639306	0.00189552	0.000611207	0.000642357	0.00154565	0.000639871	0.000627583	0.000646379	0.000642756	0	0	0	0.000388784	0.00339776	0	3.89372e-05	0.00257911	3.49365e-05	3.20125e-05	3.63349e-05	7.53332e-05	0.00265545	0.00617858	8.24042e-05	7.85261e-05
241	189142		k__Bacteria; p__Firmicutes; c__Clostridia; o__Clostridiales; f__Ruminococcaceae	1.30683e-05	1.23755e-05	1.27451e-05	1.30373e-05	1.29414e-05	1.22126e-05	1.28065e-05	1.31919e-05	0.000243104	1.30993e-05	1.30183e-05	1.28873e-05	1.27344e-05	4.66018e-06	4.52643e-06	4.5007e-06	4.27495e-06	4.45881e-06	4.56398e-06	4.24465e-06	0.000813	4.66644e-06	4.72369e-06	4.46134e-06	4.6887e-06	4.47736e-06	4.67056e-06	4.58087e-06	4.71807e-06	4.69162e-06	0	0	0	0	0	0.0675025	0.00355078	0.00276202	0.00318595	0.0029193	0.00331347	0.00291502	0.00304986	0.00306685	0.00318863	0.00303857
242	189250		k__Bacteria; p__Firmicutes; c__Clostridia; o__Clostridiales; f__Ruminococcaceae	0.00121862	6.91252e-05	0.00052542	0.0020216	0.000338493	0.000174074	0.00128452	0.00054811	0.00745924	0.00143492	0.00154097	0.000646738	0.000744475	1.44747e-05	0.00146747	1.39794e-05	1.32782e-05	0.00169539	0.0040069	0.00258467	0.00126143	1.44942e-05	0.000826132	0.0017228	1.45633e-05	0.00122586	1.4507e-05	1.42284e-05	0.00554693	1.45724e-05	0.00172005	0.000153368	0.00315827	0	0	0	0.00378885	0.000345219	0	0	0	9.28481e-05	9.71429e-05	0.000240281	0.000101563	0.00442322
243	189312		k__Bacteria; p__Firmicutes; c__Clostridia; o__Clostridiales; f__Ruminococcaceae	0.104085	0	0.0121707	0.0104364	0.131741	0.0519905	0.246884	0.0998	0.00323226	0.0207289	0.0304099	0	0.0531844	0.0196146	0.0592975	0.0543195	0.0931201	0.018767	0.0192097	0.0178656	0.0281169	0.0196409	0.0304559	0.0187777	0.0535625	0.0820161	0.0307719	0.0296611	0.0258657	0.0197469	0.000718358	0.00102024	0.0999565	0.000795921	0.015274	0.00353521	0.00727004	0.00565509	0.0182231	0.00597712	0.00678416	0	0.0461628	0.0769522	0.00797245	0
244	189524		k__Bacteria; p__Firmicutes; c__Clostridia; o__Clostridiales; f__Ruminococcaceae	0	0	0.00636594	0	0.00189641	0.000294634	0.00139229	0.000944758	0.000866468	0.00090687	0	0.0005221	0.000316007	0.000317851	0.000308729	0.000306973	0.000291576	0.000304116	0.000311289	0.00028951	0.00220682	0.000318278	0.00155773	0.000304289	0.000319797	0.00307339	0.000318559	0.000312441	0.000321799	0.000319995	0.000308522	0	0.000354655	3.74018e-05	0.0276979	0.00289882	0.0108065	0.000430011	0.000496012	0.00179276	0.00200039	0.000222816	0.0278759	0.00593903	0.00024373	0.00023226
245	189855		k__Bacteria; p__Firmicutes; c__Clostridia; o__Clostridiales; f__Lachnospiraceae	0.000390774	0.000570376	0.0016489	0.000469748	0.00102274	0.00127072	0.00297929	0.000150802	0.0003109	0.00534751	0	0.000813055	0.000513559	0.000693138	0.000673245	0.000669418	0.000635841	0.000663187	0.00067883	0.000631334	0.00067048	0.00069407	0.000702585	0.000663563	0.000697381	0.000665946	0.000694683	0.000681342	0.000701748	0.000697815	0.000146002	0	0	4.76721e-06	0.00282178	0.000610275	0.000361051	0.000280848	0.000323954	0.000296841	0.000336921	5.51191e-05	0.00454884	0.00169359	6.02927e-05	5.74552e-05
246	189914		k__Bacteria; p__Firmicutes; c__Clostridia; o__Clostridiales; f__Lachnospiraceae	0	0	8.92852e-05	0	0	8.32417e-05	0	0	0	0.000185873	0	0	0	1.45478e-05	1.41303e-05	1.405e-05	1.33452e-05	1.39192e-05	1.42475e-05	1.32507e-05	1.40723e-05	1.45674e-05	1.47461e-05	1.39271e-05	1.46369e-05	1.39771e-05	1.45802e-05	1.43002e-05	1.47285e-05	1.4646e-05	0	0	0.0032159	1.02274e-05	0.00533093	0.0270089	0.00173289	0.00134795	0.00155484	0.00142471	0.00316506	0.00154383	0.00161525	0.00162425	0.00168874	0.00160927
247	189920		k__Bacteria; p__Bacteroidetes; c__Bacteroidia; o__Bacteroidales; f__Bacteroidaceae; g__Bacteroides	0	0	0	0.000381996	0	0.000202497	0	0	0.00189489	0	8.2676e-05	0	0	4.07694e-05	3.95994e-05	3.93742e-05	3.73993e-05	0.00208137	3.99278e-05	3.71342e-05	3.94367e-05	4.08242e-05	4.13251e-05	3.90299e-05	4.1019e-05	3.917e-05	4.08603e-05	4.00756e-05	4.12759e-05	4.10445e-05	0.000264514	0.000242231	0.00027703	0.000293075	0.000523646	0.000261426	0.00421183	1.30241e-05	1.50231e-05	0.00110881	1.56244e-05	1.73367e-05	1.81386e-05	0.000609762	1.8964e-05	0.000616304
248	190155		k__Bacteria; p__Firmicutes; c__Clostridia; o__Clostridiales; f__Ruminococcaceae	0.000403761	4.86531e-05	0.00074276	0.000173276	0.000186066	0.000140681	0.00247595	0.000468686	0.00298096	0.000448248	0.000249869	0.000852419	0.000833063	0.000305517	0.00234466	0.000295062	0.000280262	0.000292315	0.00029921	0.000278276	0.00029553	0.000305928	0.000309681	0.00109514	0.000307387	0.000293532	0.000306198	0.000300318	0.000309312	0.000307578	0.000532387	0	0	0.000461827	0.00358419	0	0.00151849	0.000272233	0.000314017	0.000287735	0.000326586	6.97885e-05	0.00251554	0.00599067	7.63391e-05	7.27464e-05
249	190169		k__Bacteria; p__Firmicutes; c__Clostridia; o__Clostridiales; f__Ruminococcaceae; g__Faecalibacterium; s__prausnitzii	0.00048804	0.000462169	0.000475969	0.000486882	0.0004833	0.00068522	0.000478263	0.000492657	0.000476124	0.000736038	0.000486174	0.000481282	0.000475571	0.000693821	0	0.000627286	0.00159847	0.000504803	0.00250428	0	0.000366749	0	0.00305917	0.0014172	0	0.00112476	0	0.000475986	0.00113982	0	0.000569848	0.000923577	0.0196897	0.000666179	0.0106925	0.000371094	0.0137061	0.00506885	0	0	0.000578007	0.000596855	0.000624463	0.000627943	0.000652878	0.00353339
250	190220		k__Bacteria; p__Firmicutes; c__Clostridia; o__Clostridiales; f__Ruminococcaceae	0.00136726	0.00021	0.00612821	0.00139744	0.00772945	0.000648075	0.00328661	0.00590697	0.00147314	0.00135885	0.00144678	0.000625519	0.0116351	0.00191478	0.00185982	0.00184925	0.00175649	0.00183204	0.00187525	0.00174405	0.00185218	0.00191735	0.00194087	0.00183308	0.0019265	0.00183966	0.00191904	0.00188219	0.00193856	0.0019277	0.000118918	0.0001089	0.000124545	0.000131758	0.000124243	0.00011753	0.000150285	0.000116901	0.000134843	0.000123558	0.00014024	4.50122e-06	0.00111163	0.00154392	4.92372e-06	4.692e-06
251	190309		k__Bacteria; p__Bacteroidetes; c__Bacteroidia; o__Bacteroidales; f__Bacteroidaceae; g__Bacteroides	0.000609416	0.00773154	0.000297987	0.000772354	0	0.000804705	0.00283928	0	0.00959879	0	0.0111438	0.000892177	0.00029075	0.000432413	0.000420003	0.00111932	0.0030045	0.00326602	0.00313253	0.000393857	0.00718929	0.0227622	0.000438306	0.000413963	0.00043506	0.000826602	0.000433377	0.000425054	0.00544262	0.00101252	0.00129426	0.00159334	0.0013555	0.00143401	0.00135222	0.00286994	0.000577402	0.000449139	0.000518076	0.015311	0.00180479	0	0	0.00214499	0	0.000450746
252	190312		k__Bacteria; p__Firmicutes; c__Clostridia; o__Clostridiales; f__Ruminococcaceae	0	0	0.00310442	0.0132428	0.000506854	0	0	0.000943456	0.000119226	0.00012991	0	0	3.79271e-05	0.000733455	0.000712405	0.000708354	0.000672825	0.000701761	0.000718314	0.000668056	0.000709478	0.00073444	0.00215182	0.000702159	0.000737945	0.00175642	0.000735089	0.000720972	0.000742566	0.000738403	0.000477664	0.0002029	0.000550921	4.02114e-05	0.00199781	0	6.74973e-05	0.00223788	0.00104847	5.54934e-05	6.29862e-05	6.82197e-05	0.00120511	0.0021362	7.4623e-05	7.11111e-05
253	190502		k__Bacteria; p__Firmicutes; c__Clostridia; o__Clostridiales; f__Lachnospiraceae	0	9.13612e-05	9.95014e-05	0.00256263	0	9.11009e-05	0.000672184	0.000104318	0.000262264	0.000627729	0	0	0	5.63804e-05	0.00310892	5.44509e-05	5.17198e-05	5.39441e-05	5.52165e-05	5.13532e-05	5.45373e-05	5.64561e-05	5.71487e-05	5.39747e-05	0.00167306	5.41685e-05	5.6506e-05	5.54208e-05	5.70807e-05	0.000652635	7.46253e-06	0	0	0.0172317	0.0213688	0	0.00192892	0.00207955	0.00173073	0.00158588	0.0018	0.00140274	0.00414904	0.00147581	0.00153441	0.0014622
254	190638		k__Bacteria; p__Bacteroidetes; c__Bacteroidia; o__Bacteroidales; f__Bacteroidaceae; g__Bacteroides	0.00374545	0.0035469	0.00365281	0.00373656	0.00370907	0.00350019	0.00367041	0.00378087	0.003654	0.00375434	0.00373113	0.00369358	0.00364975	2.67728e-06	0.0018711	0.00332651	2.45597e-06	0.0675579	2.62201e-06	2.43856e-06	0.000804431	0.0311119	2.71377e-06	0.000368731	0.00074433	2.57225e-06	2.68325e-06	0.000514681	0.00237345	2.69534e-06	0.00165206	0.00151289	0.00173023	0.00183044	0.00172604	0.00195355	0.0278046	0.000260894	0.000300937	0.00027575	0.000312983	0.000505513	0	0	0	0.0104897
255	190639		k__Bacteria; p__Bacteroidetes; c__Bacteroidia; o__Bacteroidales; f__[Odoribacteraceae]; g__Butyricimonas	6.67149e-05	6.31784e-05	6.50648e-05	6.65566e-05	6.60669e-05	6.23464e-05	6.53784e-05	6.73459e-05	6.5086e-05	6.68734e-05	6.64598e-05	0.0003142	6.50103e-05	2.95882e-06	2.8739e-06	2.85756e-06	2.71423e-06	2.83097e-06	2.89774e-06	2.695e-06	0.00120817	2.9628e-06	2.99914e-06	2.83257e-06	2.97693e-06	2.84274e-06	2.96541e-06	2.90846e-06	0.00119087	2.97878e-06	9.80499e-06	8.97898e-06	0.00898913	1.08637e-05	1.02441e-05	0.000221269	0.00108408	0.000843262	0.000972692	0.000891282	0.00101162	1.37439e-05	1.43796e-05	1.44598e-05	1.50339e-05	1.43264e-05
256	190679		k__Bacteria; p__Firmicutes; c__Clostridia; o__Clostridiales; f__Lachnospiraceae; g__Coprococcus; s__eutactus	0.366318	0	0.00989103	0.0974001	0.0456029	0	0.789682	0.315572	0.674235	0.0292059	0.0147249	0	0.0552454	0.110528	0.291046	0.0461655	0.6701	0.0389157	0.0451491	0.240739	0.040174	0.0407279	0.0423078	0.0404545	0.0424582	0.19155	0.0589306	0.0908853	0.0411785	0.0409477	0.0020993	0.028568	0.111494	0.00232596	0.0257912	0.00225542	0.018468	0.0143656	0.0165705	0.0151836	0.0172337	0	0.0629039	0.014271	0.0249629	0
257	191161		k__Bacteria; p__Firmicutes; c__Clostridia; o__Clostridiales; f__Ruminococcaceae	4.57051e-05	0.000123703	0.00285856	0.00467034	0.000300497	0.00107684	0.00124842	2.71089e-05	0.000125658	0.00161718	0	0.00335681	0.00092246	0.000227709	0.000221174	0.000219916	0.0039888	0.00104472	0.000223008	0.000207405	0.000833653	0.000228015	0.00342291	0.00245886	0.000229103	0.000814719	0.000228216	0.00100724	0.000230538	0.000229245	0.0160219	0	0.00472378	0	0.00287872	0.00983681	0.00735939	0.0223568	0.000868709	0.000796003	0.00090348	0.00111134	0.00473477	0.00674434	0.00121566	0.00115845
258	191216		k__Bacteria; p__Firmicutes; c__Clostridia; o__Clostridiales; f__Ruminococcaceae	0.614661	0	0	0.0450456	0	0	0	0.0182619	0	0	0	0	0	0.0306397	0.0297604	0.0295912	0.0281069	0.0293157	0.0300072	0.0279077	0.0296381	0.0306809	0.0310573	0.0293324	0.0308273	0.0294377	0.030708	0.0301183	0.0310203	0.0308464	0.110904	0.101561	0.116151	0.122878	0.11587	0.109609	0.148135	0.115229	0.132915	0.12179	0.138235	0.0104209	0.0189725	0.0104109	0.0118366	0.0103149
259	191278		k__Bacteria; p__Firmicutes; c__Clostridia; o__Clostridiales; f__Ruminococcaceae	0.00361631	0.00131141	0.00111162	0.0014023	0.0016788	0.00152577	0.00216939	0.00115059	0.00111198	0.00188678	0.00138235	0.00112403	0.00111069	4.09472e-05	3.9772e-05	3.95459e-05	3.75624e-05	0.000579813	0.0205794	3.72961e-05	3.96086e-05	4.10022e-05	0.016217	3.92e-05	4.11979e-05	3.93408e-05	4.10385e-05	4.02503e-05	0.00597043	4.12235e-05	0.00231881	0.00212347	0.00418127	0.00256918	0.00242265	0.00229174	0.00292506	0.00227529	0.00262452	0.00379658	0.00272957	0.0095133	0.000736562	0.000243337	0.00214822	0.000132136
260	191332		k__Bacteria; p__Firmicutes; c__Clostridia; o__Clostridiales; f__Ruminococcaceae	0.161175	0	0.213068	0.209064	0.483845	0.00993038	0.600185	0.212821	1.09808	0.11496	0.138756	0	0.0681328	0.151498	0.125214	0.132565	0.128953	0.120918	0.171114	0.11511	0.143378	0.149504	0.128101	0.120986	0.127152	0.1245	0.12666	0.124228	0.430959	0.128672	0.0089528	0.00760469	0.0138537	0.00821481	0.0153593	0.00732771	0.011503	0.00894773	0.0103211	0.00945726	0.0107342	0.00256067	0.0772671	0.0796838	0.00452381	0.000513218
261	191391		k__Bacteria; p__Firmicutes; c__Clostridia; o__Clostridiales; f__Ruminococcaceae	0.000438219	0.000867209	0.00420382	0.0050395	0.000962295	0.00243461	0.0040046	0.00146	0.000706684	0.00271807	0	0.0051137	0.00286917	0.0027293	0.000933928	0.000928618	0.00088204	0.000919975	0.000941675	0.000875789	0.000930091	0.000962815	0.00223219	0.000920497	0.000967409	0.00186292	0.000963666	0.00341422	0.000973467	0.00228638	0.000225593	5.71469e-05	0.000249874	0.0242031	0.00267004	6.16754e-05	0.00279196	0.00545065	0.000429668	0.000393707	0.000446866	0.000236509	0.00398374	0.0158567	0.000258709	0.000246533
262	191421		k__Bacteria; p__Firmicutes; c__Clostridia; o__Clostridiales	0	0	0	0	0	0.00020897	0	0	0.000215698	0	0	0	0	6.70427e-06	6.51186e-06	0.000683717	6.15007e-06	6.41457e-06	6.56587e-06	6.10648e-06	6.48511e-06	6.71328e-06	6.79564e-06	6.41821e-06	6.74531e-06	6.44126e-06	6.71921e-06	6.59017e-06	6.78755e-06	6.7495e-06	0.00021245	0.000194552	0.000222502	0.000235388	0.000221963	0.000209969	0.000270836	0.000210673	0.000243008	0.000222669	0.000252734	9.2442e-06	9.67181e-06	9.72569e-06	1.01119e-05	9.63601e-06
263	191487		k__Bacteria; p__Bacteroidetes; c__Bacteroidia; o__Bacteroidales; f__Bacteroidaceae; g__Bacteroides	0.000389739	0.000369079	0.000380099	0.000388814	0.000659064	0.000364218	0.00116572	0.000648705	0.00108846	0.000637018	0.000878601	0.000880579	0.000379781	6.89521e-06	0.00467248	6.65925e-06	6.32523e-06	6.59726e-06	0.00513376	6.2804e-06	0.000407122	6.90448e-06	6.98919e-06	0.0018353	6.93742e-06	6.62471e-06	6.91058e-06	0.00154113	0.00237495	6.94174e-06	0.00259237	0.00237398	0.00271503	0.00287227	0.00270846	0.00351658	0.00662095	0.000638163	0.000736112	0.00476263	0.00681215	0.00129373	0.000260606	0.000262058	0.000272464	0.000593839
264	191829		k__Bacteria; p__Firmicutes; c__Clostridia; o__Clostridiales; f__Ruminococcaceae	0	0	0	0.001309	0.00888586	0.000760331	0	0.00176043	0.000132441	0.000529522	0	0.00180739	0.0018624	0.000497816	0.000483529	0.00048078	0.000456665	0.000476305	0.00048754	0.000453429	0.00150877	0.000498485	0.00184104	0.000476575	0.000500864	0.000478287	0.000498926	0.000489344	0.00354113	0.000501175	0	0.000174439	0.0194485	0	0	0.000135752	0.000964395	0.000750166	0.00321256	0.000792884	0.000899941	3.25138e-05	0.000660328	0.00231511	3.55656e-05	3.38919e-05
265	191872		k__Bacteria; p__Firmicutes; c__Clostridia; o__Clostridiales; f__Ruminococcaceae	0.000429446	0.00037844	0.000641112	0.000156937	0.000427785	0.000147009	0.000414362	0.000158798	0.000153469	0.000403038	0.000156709	0.000402244	0.000153291	8.50059e-06	0.00094248	0.000672977	0.000831314	0.00271028	8.32511e-06	7.74263e-06	8.2227e-06	8.51201e-06	8.61644e-06	0.00183893	8.55262e-06	0.000397675	8.51953e-06	8.35592e-06	8.60618e-06	8.55794e-06	0.000310329	1.03862e-05	0.0044067	0.000193784	0.00669331	0.00112249	0.000405407	0.00199448	0.000363752	0.000333308	0.000378312	0.000512178	0.000803833	0.000831618	0.000560252	0.000533886
266	191923		k__Bacteria; p__Firmicutes; c__Clostridia; o__Clostridiales; f__Lachnospiraceae	0.000223346	0.000172067	0.000528267	0.000576242	0.000224683	0	0.000209822	1.93408e-05	0.000668031	0.000870885	1.43963e-05	0	1.61946e-05	7.25292e-05	7.04477e-05	7.00471e-05	6.65337e-05	0.000665431	7.1032e-05	6.60621e-05	7.01583e-05	0.001445	7.35177e-05	6.94345e-05	7.29732e-05	0.000499271	7.26909e-05	7.12949e-05	7.34302e-05	7.30186e-05	0.000161466	0	1.89255e-05	0.00172226	0.0244135	0.000623718	0.00254269	0.00105273	0.00121431	0.00111268	0.00126291	0.000755929	0.00319996	0.00167264	0.000826883	0.000787968
267	191928		k__Bacteria; p__Firmicutes; c__Clostridia; o__Clostridiales; f__Ruminococcaceae	0	0.000160286	0.00837557	0.00700844	0.00571472	0.000953074	0.000930515	0.000589518	0.000524763	0.00216547	0	0.00534057	0.00232827	0.00140273	0.00136247	0.00313275	0.00128678	0.00134212	0.00137377	0.00127766	0.00135688	0.00140461	0.00142185	0.00134288	0.00141132	0.0013477	0.00140586	0.00137886	0.00142015	0.00141219	8.3777e-05	7.67194e-05	0.00120179	0.000928877	0.0166954	0.00301247	0.00120846	0.0109441	0.00124823	0	0.000642575	0.000228777	0.00926956	0.0140529	0.000250251	0.000238474
268	192046		k__Bacteria; p__Firmicutes; c__Clostridia; o__Clostridiales; f__Ruminococcaceae	0	0.101209	0.0113367	0	0.00892649	0.00587328	0	0.00268818	0.0028053	0.0243987	0.00497776	0.000951476	0.000237789	0.00786538	0.00763964	0.00759621	0.00721519	0.0075255	0.00770301	0.00716406	0.00760826	0.00787594	0.00797257	0.00752977	0.00791352	0.00755681	0.0078829	0.00773152	0.00796308	0.00791844	0	0.00104631	0	0.000139635	0.0061486	0.00137242	0.000275925	0.000214631	0.000247575	0.00187211	0.0118163	0	0.00629142	0.00709584	0	0
269	192221		k__Bacteria; p__Firmicutes; c__Clostridia; o__Clostridiales; f__Lachnospiraceae	0.000636499	0.000777346	0.00267284	0.00120122	0.00248615	0.000600596	0.00315806	4.85689e-06	0.00106179	0.00129614	0.000368434	0.000190361	0.000732493	0.000665992	0.000646878	0.0006432	0.000610938	0.000637213	0.000652244	0.000606608	0.000644221	0.000666886	0.000675068	0.000637575	0.000670069	0.000639865	0.000667476	0.000654657	0.000674265	0.000670485	0	0	0	0.000336013	0.00347505	0	0.00046844	0.000364382	0.00042031	0.000385132	0.000437133	5.89849e-05	0.00764405	0.00153729	6.45214e-05	6.14849e-05
270	192231		k__Bacteria; p__Firmicutes; c__Clostridia; o__Clostridiales; f__Ruminococcaceae; g__Faecalibacterium; s__prausnitzii	0.000403234	0.000201565	0.00297985	0.00191832	0.00089787	0.00195183	0.00249444	0.000351549	9.85002e-05	0.00288031	0.000549433	0.00179193	0.0025162	0.000447783	0.000434932	0.000432459	0.0016744	0.00291618	0.000438539	0.000407856	0.000433145	0.000448385	0.00205457	0.000990521	0.000450524	0.00282091	0.000448781	0.000440162	0.000453345	0.000450804	5.84996e-05	5.35714e-05	0.000440739	0.00230237	0.00348962	5.78166e-05	0.00081259	0.00497112	0.000133819	0.000122619	0.000139175	9.21091e-06	0.00331976	0.00585164	1.00755e-05	9.6013e-06
271	192258		k__Bacteria; p__Firmicutes; c__Clostridia; o__Clostridiales; f__Ruminococcaceae	0.000348353	0	0.000605204	0.000823959	8.30494e-06	0.000132614	0.000655758	0	0	0.000143571	0	0.000768741	0.000295587	8.8811e-05	8.62621e-05	8.57717e-05	8.14695e-05	8.49733e-05	8.69776e-05	8.08921e-05	8.59078e-05	8.89303e-05	0.000692758	8.50215e-05	8.93546e-05	0.00143565	8.90089e-05	8.72995e-05	8.99142e-05	8.94102e-05	0.0146803	4.32805e-05	0.00519061	0	0	0.00128773	0.00659223	0.0144669	0.00107359	7.40627e-05	8.40628e-05	0.00126867	0.00265927	0.00308096	0.00138775	0.00132244
272	192342		k__Bacteria; p__Proteobacteria; c__Gammaproteobacteria; o__Enterobacteriales; f__Enterobacteriaceae	0.000994111	0	0.00107992	0.000209577	0	0	0	0	0.00132356	0	0	0.00289909	0.000481684	0.000206031	0.00225013	0.00019898	0.000189	0.000197128	0.000201778	0.00018766	0.000199296	0.000206308	0.000208839	0.00019724	0.000207292	0.000197948	0.00020649	0.000202525	0.00020859	0.000207421	0	0.000324714	0	0.00178423	0.0273056	0	0.000451764	0.00035141	0.000405347	0.000371421	0.0079404	0.00125975	0.00185772	0.00162019	0.001378	0.00131315
273	192347		k__Bacteria; p__Firmicutes; c__Clostridia; o__Clostridiales; f__Ruminococcaceae	0.000780358	0.000447529	0	0	0.000782651	0.00116212	0.00165996	0.00060732	0.00175119	0.000192064	0	0.0091384	0.00352176	0.00254332	0.00304426	0.000626145	0.000594739	0.000620317	0.000634949	0.000590524	0.0016633	0.000649203	0.000657168	0.000620669	0.000652301	0.000622898	0.000649777	0.000637298	0.000656386	0.000652707	0	0	0.00802765	0	0.07494	0	0.00368079	0.00922467	0.0033026	0.00302619	0.00343479	0.00181066	0.00242832	0.0109462	0.0046454	0.0018874
274	192437		k__Bacteria; p__Firmicutes; c__Clostridia; o__Clostridiales	0.00318389	0.000595148	0.0293727	0.0173354	0.0192073	0.00331684	0.00337684	0.00349599	0.00456338	0.00303223	0.00096406	0.00197261	0.0169215	0.00550477	0.0209964	0.0072627	0.014384	0.0232874	0.000555875	0.00329951	0.00459846	0.000568354	0.00935591	0.00239257	0.00681337	0.00251245	0.000568857	0.000557932	0.00257008	0.00333296	0.000948064	0.00207671	0.101328	0.000538546	0.012602	0.0269374	0.00706044	0.00549205	0.015722	0.00580479	0.00966974	0.00158091	0.0130134	0.00974457	0.0228257	0.00865335
275	192485		k__Bacteria; p__Firmicutes; c__Clostridia; o__Clostridiales; f__Ruminococcaceae	0.00055254	0.000451804	0.00295204	0.00417748	0.000553526	0.000737282	0.0018417	0.000184374	0.000759643	0.00141557	7.04888e-05	0.00247088	0.000989441	0.000219244	0.000212951	0.00145046	0.00173565	0.00020977	0.000214718	0.000199695	0.000212077	0.00253822	0.00119415	0.000892183	0.000220586	0.00238806	0.000219732	0.00212376	0.000221967	0.00123964	0.000846435	0.00042386	0.000484753	0.00074532	0.00268779	0.000457448	0.00026571	0.0094895	0.000238409	0.000218456	0.000247952	0	0.00287929	0.00737235	0.00179335	0
276	192566		k__Bacteria; p__Firmicutes; c__Clostridia; o__Clostridiales; f__Ruminococcaceae; g__Faecalibacterium; s__prausnitzii	0.000224995	0	0.00195975	0.00403598	0.00246068	0	0.00187032	0.000885608	0.000164092	0.00084698	0	0.00198659	0.000618066	0.000173084	0.0011218	0.00288163	0.000158776	0.000165605	0.000169511	0.000157651	0.000167426	0.000173317	0.00443509	0.00240841	0.000174144	0.000961539	0.00912748	0.000692841	0.000175234	0.000174252	0.00184772	0.00098557	0.00618475	0.00154517	0.0114707	0.000484602	0.0072013	0.00868453	0.000200376	0.000183606	0.000208396	0.000198719	0.000803749	0.00427768	0.000217371	0.00119469
277	192641		k__Bacteria; p__Firmicutes; c__Clostridia; o__Clostridiales; f__Lachnospiraceae	0.000664285	1.99374e-05	0.000136816	0.000758466	0.00116811	0.00012564	0.00352183	0.000143322	1.9949e-05	0.00422168	0	0.000138846	0.000806429	0.00122526	8.50464e-05	8.45629e-05	0.002636	0.000922353	8.57519e-05	7.97521e-05	8.46971e-05	0.0020185	8.87527e-05	8.38234e-05	8.80954e-05	0.0037105	8.77545e-05	0.000880589	8.8647e-05	8.81501e-05	0	0	0.000238699	0	0.00123972	0.00016459	0.00014539	0.000113093	0.000130451	0.000119533	0.000135673	1.56129e-05	0.000366568	0.001547	1.70784e-05	1.62747e-05
278	192684		k__Bacteria; p__Bacteroidetes; c__Bacteroidia; o__Bacteroidales; f__Bacteroidaceae; g__Bacteroides	0.0190532	0.0180146	0.0197981	0.0211292	0.0191469	0.0175474	0.018665	0.0192127	0.0209446	0.0195689	0.0211845	0.0185169	0.0187884	0.00219687	0.0420282	0.00132708	0.00246793	0.0286339	0.0307879	0.00826053	0.0697401	0.36948	0	0.00512289	0	0.0031132	0	0.00204548	0.00473801	0	0.0119857	0.0147287	0.0117526	0.0126648	0.0117241	0.0120373	0.0970515	0.00146013	0.00128267	0.00452818	0.0190008	0.000249805	0	0	0	0.0327251
279	192741		k__Bacteria; p__Firmicutes; c__Clostridia; o__Clostridiales	0.00356998	0.000836208	0.000991507	5.63765e-05	6.95999e-05	0.000298332	0.00229112	0.00321723	0	3.53817e-05	0.000321284	0.00187277	0.00437807	0.000670529	0.00298667	0.000647582	0.0006151	0.000641554	0.000656687	0.000610741	0.000648609	0.000671429	0.000679667	0.000641918	0.000674633	0.000644223	0.000672023	0.000659117	0.000678858	0.000675053	0.000350598	0.000158373	0.00962224	0.000191616	0.000180687	0.000170923	0.000251948	0.000195981	0.00449673	0.000207141	0.000235109	0	0.00248249	0.00174843	0.0015702	0
280	192818		k__Bacteria; p__Firmicutes; c__Clostridia; o__Clostridiales; f__Ruminococcaceae	0.00132797	4.21482e-05	0.00404294	0.000870455	0.00230324	0.000508992	0.0043265	0.00083517	0.00978492	0.00117678	0.000297028	0.00106356	0.000296744	0.00018529	0.000179972	0.00197701	0.00462485	0.00894776	0.000181465	0.00128645	0.00126361	0.000185539	0.000893209	0.0041389	0.00118938	0.00175833	0.000185703	0.00364451	0.000187592	0.00018654	0.00311922	0.000782133	0.000894496	0.000946301	0.00113337	0.00115593	0.0102231	0.000858805	0	0	0.00343282	7.63332e-05	0.00577305	0.0109654	0.00126748	0.000472732
281	192893		k__Bacteria; p__Firmicutes; c__Clostridia; o__Clostridiales; f__Clostridiaceae; g__Clostridium	0.000477836	0.000452506	0.000466017	0.000476702	0.000749164	0.000446547	0.000468263	0.000482356	0.000466169	0.000478971	0.000476009	0.000471219	0.000465627	0	0	0	0	0.000533319	0.00255732	0	0.000393856	0.00123628	0.00103522	0	0	0.000382509	0	0	0.00828281	0	0.000791369	0.0011238	0.00381025	0.000876816	0.00106732	0.00202664	0.000959066	0.000746021	0.00523383	0.000788503	0.000894968	0.00537962	0.000120819	0.000121492	0.00925501	0.000120372
282	192963		k__Bacteria; p__Verrucomicrobia; c__Verrucomicrobiae; o__Verrucomicrobiales; f__Verrucomicrobiaceae; g__Akkermansia; s__muciniphila	0.000184915	0.000175112	0.000180341	0.000184476	0.000183119	0.000172806	0.00018121	0.000186664	0.0001804	0.000185354	0.000184208	0.000182354	0.000425744	1.20423e-05	1.16966e-05	1.16301e-05	1.10468e-05	1.15219e-05	0.00515283	0.000838731	1.16486e-05	1.20584e-05	1.22064e-05	1.15284e-05	1.2116e-05	1.15698e-05	1.20691e-05	1.18373e-05	1.21918e-05	1.21235e-05	0.00012813	0.000117336	0.000134193	0.000141965	0.000133868	0.000126635	0	0	0	0.00252956	0	5.91939e-05	6.1932e-05	6.22771e-05	6.475e-05	6.17028e-05
283	193233		k__Bacteria; p__Bacteroidetes; c__Bacteroidia; o__Bacteroidales; f__Bacteroidaceae; g__Bacteroides	0	0	7.90774e-05	0	0	0.000847549	0	0	0.0018382	0.000578119	0.0012446	0.00566514	0	0.000159279	0.000154708	0.000153828	0.000146112	0.000152396	0.000155991	0.000145077	0.000154072	0.00707257	0.00016145	0.00340726	0.000160254	0.00015303	0.000159634	0.000156568	0.000161258	0.000160354	0.00104708	0.00136861	0.00109662	0.00116013	0.00109397	0.00135428	0.000824768	0	0	0.00536424	0.0127855	0.000184734	0.000193279	0.000352845	0.000202074	0.000192564
284	193240		k__Bacteria; p__Firmicutes; c__Clostridia; o__Clostridiales; f__Ruminococcaceae	0.00298757	0.00065025	0.000384096	0	0.000904724	0.000355498	0.000307553	0.000617791	6.54493e-05	0.000801032	0.00121288	0.00701184	7.13576e-05	0.00153577	0.000158963	0.000158059	0.00169125	0.000156588	0.000160281	0.00478889	0.00015831	0.00249252	0.00211809	0.000156677	0.000164662	0.000157239	0.000164024	0.000160874	0.000165693	0.000164764	0.00297774	0.000278459	0.000750335	0.000336908	0.000317693	0.000616001	0.0128426	9.59657e-05	0.000981248	0.000101431	0.000115126	9.70464e-05	0.00598268	0.00447137	0.000106155	0.00010116
285	193336		k__Bacteria; p__Firmicutes; c__Clostridia; o__Clostridiales; f__Ruminococcaceae; g__Ruminococcus	0.00031431	0.000112067	0.00116901	0.000118059	0.00050894	0.000274604	0.00723633	0.00140106	0.000454082	0.00117872	0.000117887	0.000650552	0.000986238	0.00164496	0.00106583	0.00293758	4.90014e-05	5.11089e-05	0.00562321	0.000945628	0.00135704	5.34888e-05	0.00118635	5.11379e-05	0.00085865	0.00766078	5.35361e-05	5.2508e-05	5.40806e-05	5.37775e-05	0.00205096	0.00191539	0.00442447	0.00107249	0.0844949	0.00337047	0.00610848	0.00475156	0.00783719	0.0064166	0.00570023	0	0	0	0.00824601	0
286	193343		k__Bacteria; p__Firmicutes; c__Clostridia; o__Clostridiales; f__Lachnospiraceae	0.00213716	0.000527378	0.00207135	0	0.00166818	0.00231522	0.00361524	0.000390842	0.00258744	0.00420922	0.000143423	0	0.000150855	0.000293636	0.00317749	0.00645779	0.000269363	0.000838656	0.000287575	0.000267454	0.000697766	0.000294031	0.00191244	0.000281107	0.00106076	0.00791939	0.000294291	0.00240227	0.000297284	0.000295617	0	0	0.00240218	9.62351e-05	0.00210448	0.00174476	0.00158602	0.000368747	0.000425344	0.000389745	0.000442369	2.24494e-05	0.00339873	0.00120891	0.00122787	2.34009e-05
287	193477		k__Bacteria; p__Firmicutes; c__Clostridia; o__Clostridiales; f__Lachnospiraceae	0.0440238	0.0256908	0.0458686	0.0643807	0.164903	0.0285903	0.0267145	0.062058	0.0289048	0.0334712	0.0258866	0.0300707	0.0575735	0.0852347	0.0458155	0.329504	0.0469908	0.00474958	0.0977577	0	0.00107314	0.00360828	0.0595456	0.0138339	0.0787694	0.0655517	0.0658945	0.0630824	0.215218	0.0020559	0.0079318	0.0072636	0.0104731	0.00878822	0.00999932	0.0239778	0.0123784	0.00962868	0.0111065	0.0129477	0.0115511	0.000579432	0.00692219	0.00389554	0.00863992	0.00326256
288	193528		k__Bacteria; p__Bacteroidetes; c__Bacteroidia; o__Bacteroidales; f__Bacteroidaceae; g__Bacteroides; s__caccae	0.000636299	0.000602569	0.000620561	0.000634789	0.000630119	0.000826047	0.000623552	0.000642318	0.00109855	0.000637811	0.000633866	0.000627488	0.000620042	5.3573e-05	5.20354e-05	5.17396e-05	4.91444e-05	5.1258e-05	5.24671e-05	4.87961e-05	0.00085509	5.36449e-05	5.43031e-05	5.12871e-05	5.39009e-05	5.14713e-05	5.36924e-05	0.000565622	0.0202414	5.39344e-05	0.00268429	0.00245816	0.0028113	0.00297412	0.0028045	0.00297248	0.00361322	0	0	0.00680341	0.0287533	0.000555888	0.000581601	0.000584842	0.000608065	0.000579449
289	193567		k__Bacteria; p__Firmicutes; c__Clostridia; o__Clostridiales; f__Ruminococcaceae; g__Oscillospira	0.00530803	0.00502666	0.00517674	0.00529543	0.00525648	0.00496046	0.00520169	0.00535824	0.00517843	0.00532064	0.00528774	0.00523453	0.00517241	0.0053893	0.0161001	0.000318625	0.0125618	0.00706575	0.0247441	0	0	0	0.00474969	0.0104064	0.00690244	0.00842535	0.0167995	0.00316572	0.0170282	0.00179237	0.00165199	0.00115958	0.00263462	0.00140298	0.00329325	0.00125147	0.00300728	0.00199662	0.00163819	0.00150108	0.00170376	0.000633376	0.000117887	0.000118544	0.000123252	0.000450611
290	193591		k__Bacteria; p__Bacteroidetes; c__Bacteroidia; o__Bacteroidales; f__Bacteroidaceae; g__Bacteroides	0.00805934	0.00519349	0.00513426	0.0102867	0.00665026	0.00787051	0.00937869	0.00557472	0.0371686	0.00624507	0.00963626	0.00667971	0.00536718	0.00158989	0.00551689	0.00215905	0.00326263	0.00135954	0.00341182	0.00658309	0.000826237	0.184404	0.0008658	0.0342531	0.000859388	0.00199321	0.00525684	0.00186723	0.00443307	0.000859922	0.00665956	0.00572652	0.00419263	0.0039763	0.00374951	0.00798545	0.0513571	0.00148468	0.00261301	0.00583227	0.0124213	0	0.00018182	0.00363614	0	0.00240944
291	193623		k__Bacteria; p__Firmicutes; c__Erysipelotrichi; o__Erysipelotrichales; f__Erysipelotrichaceae; g__[Eubacterium]; s__biforme	0.000241271	0.000228482	0.000235304	0.000240699	0.000238928	0.000225473	0.000236438	0.000243554	0.000235381	0.000241845	0.000240349	0.00023793	0.000235107	0.000743751	9.38828e-06	9.33491e-06	8.86668e-06	9.24802e-06	9.46615e-06	8.80384e-06	9.34971e-06	9.67867e-06	0.0062764	9.25326e-06	9.72485e-06	9.28649e-06	9.68722e-06	0.000522153	9.78575e-06	9.7309e-06	0	0	0.000525408	0.0011292	0.00239706	0	1.24975e-05	0.000289967	0.00343172	1.02749e-05	1.16622e-05	8.71056e-05	9.11348e-05	9.16426e-05	9.52816e-05	9.07975e-05
292	193657		k__Bacteria; p__Firmicutes; c__Clostridia; o__Clostridiales; f__Ruminococcaceae	0.00198388	0.00108558	0.00068797	0.00168558	0.00122409	0.000653771	0.00142704	0.00212418	0.0067668	0.00160959	0.00114972	0.0018385	0.000462132	7.52315e-05	7.30724e-05	0.00209184	0.000902803	7.19807e-05	0.00267213	0.00508907	0.00291416	7.53326e-05	0.0132787	0.00415001	7.56921e-05	0.00322722	7.53992e-05	0.000592375	0.00367655	0.000629369	5.03198e-06	4.60807e-06	0.00155803	5.5753e-06	0.0100887	0.00492015	2.0078e-05	1.56179e-05	1.80151e-05	0.00351149	0.00971114	6.30533e-05	0.000365342	6.63374e-05	0.00754005	6.57257e-05
293	193710		k__Bacteria; p__Firmicutes; c__Erysipelotrichi; o__Erysipelotrichales; f__Erysipelotrichaceae; g__[Eubacterium]; s__biforme	0.00879936	0.00405356	0.00444206	0.00349196	0.00446438	0.0040094	0.00343919	0.0104274	0.00396014	0.00430797	0.00643177	0.0123216	0.0197445	0.0178601	0.0132877	0.00678036	0.00171825	5.41029e-05	0.0156348	0.00590457	0.00573336	5.66223e-05	0.0185273	0.0200589	0.00230787	0.0197584	5.66723e-05	0.00523607	0.00125651	0.0210797	0.00595798	0.00955338	0.00623989	0.021134	0.0227685	0.00588842	0	0.0137716	0.100339	0	0	0.00304371	0.00805911	0.00344072	0.0085711	0.0034381
294	193755		k__Bacteria; p__Firmicutes; c__Clostridia; o__Clostridiales; f__Ruminococcaceae; g__Ruminococcus	0.0303932	0.000661444	0.0251513	0.0223024	0.0461593	0.0775716	0.568061	0.0659553	0.146792	0.0878029	0.00974977	0.0118379	0.0816806	0.0617504	0.0500292	0.0566622	0.026631	0.0109324	0.118139	0.0225625	0.0936035	0.0114415	0.136881	0.0109386	0.0969384	0.237265	0.118956	0.022528	0.0115681	0.0115032	0.0991094	0.0124252	0.14967	0	0.123017	0.0422465	0.0382217	0.0297312	0.0387624	0.0525767	0.0356672	0.00529342	0.016984	0.0491231	0.0863534	0.000966004
295	193778		k__Bacteria; p__Firmicutes; c__Clostridia; o__Clostridiales; f__Ruminococcaceae	0.00174556	0.000511378	0.000153901	0.00124658	0.000860732	0.000323386	0.00145113	0.00036941	0.00990747	0.00174848	0.00154158	0.000357799	0.000150905	0.000223648	0.00119601	0.000215994	0.00193075	0.0024788	0.000219031	0.00366717	0.00441666	0.000223949	0.000773163	0.000597728	0.000225017	0.000214874	0.000224147	0.000219842	0.015129	0.000225157	0.000477081	0.00043689	0.013324	0.000629687	0.00518424	0.00074704	0.00717473	0.000165853	0.00107819	0.000323227	0.00571457	0.000987572	0.000940408	0	0.00423783	0.00422915
296	193786		k__Bacteria; p__Firmicutes; c__Clostridia; o__Clostridiales; f__Ruminococcaceae	0.0140808	0.000684859	0.00830403	0.0505136	0.00216907	0.00288252	0.00430008	0.00896883	0.0329743	0.0196301	0.00742413	0.00813521	0.00701114	0.00705249	0.00685008	0.00681114	0.0064695	0.00674774	0.0069069	0.0108739	0.00898077	0.00706196	0.0071486	0.00675157	0.00709566	0.00677581	0.0070682	0.00693246	0.00714009	0.00710007	0.00211866	0.00248426	0.0484903	0.000950773	0.00366653	0.00554831	0.0258245	0.00658481	0.000339767	0.00272437	0.00292913	0.00202229	0.0149618	0.0130748	0.00221211	0.002108
297	193829		k__Bacteria; p__Verrucomicrobia; c__Verrucomicrobiae; o__Verrucomicrobiales; f__Verrucomicrobiaceae; g__Akkermansia; s__muciniphila	0.000113994	0.000107951	0.000111174	0.000113723	0.000112886	0.000106529	0.00011171	0.000115072	0.00011121	0.000114264	0.000113558	0.000112415	0.000111081	9.72936e-06	9.45013e-06	9.39641e-06	8.9251e-06	9.30895e-06	9.52852e-06	0.00332104	9.41131e-06	9.74244e-06	9.86196e-06	9.31423e-06	9.78892e-06	9.34768e-06	9.75105e-06	9.56378e-06	9.85022e-06	9.79501e-06	0.000329101	0.000301377	0.000344673	0.000364635	0.000343839	0.000325259	3.64935e-05	2.83869e-05	3.27439e-05	0.0053099	3.40544e-05	0	0	0	0.00209803	0
298	193873		k__Bacteria; p__Firmicutes; c__Clostridia; o__Clostridiales; f__Ruminococcaceae	4.10597e-05	0	0.000908122	0.00112607	0.000894771	0.000604812	0.000712272	0.000152742	0.000253713	0.00129265	0.00014022	0.000662955	0.000899098	0.000199671	0.00019394	0.000192838	0.00124336	0.000191043	0.000195549	0.000181867	0.000193143	0.000199939	0.000202392	0.000191151	0.00115565	0.00119474	0.000200116	0.000196272	0.000202151	0.000201018	0	0	0.000170687	0.0179753	0.0637498	0.000176952	0.00288131	0.0091648	0.00493262	0.00236889	0.00268874	0.00291519	0.00385691	0.00747474	0.00587365	0.00303875
299	193895		k__Bacteria; p__Firmicutes; c__Clostridia; o__Clostridiales; f__Ruminococcaceae	0.0309814	0	0.000607806	0.0232838	0.00347522	7.42618e-05	0.00946782	0.0105827	0.00173056	0.00171684	0.000693927	0	0.00955335	0.00411822	0.00115838	0.00115179	0.00109402	0.00114107	0.00628825	0.00108627	0.0179505	0.00119421	0.0209806	0.00114172	0.0145162	0.00114582	0.00119526	0.00117231	0.008302	0.00120065	0.00280073	0.00337928	0.00293325	0.00310314	0.00292615	0.00276803	0.00211966	0.0016488	0.01084	0.00174269	0.00197799	0.000169449	0.00712303	0.00127806	0.00420476	0.000176631
300	193915		k__Bacteria; p__Firmicutes; c__Clostridia; o__Clostridiales; f__Ruminococcaceae	0.00342548	0.00142769	0.0194838	0.0202316	0.0251892	0.00550128	0.0106725	0.00192976	0.00172386	0.00415733	0.00395355	0.00365635	0.0084476	0.00478166	0.00464443	0.00461802	0.00438639	0.00457504	0.00468295	0.0043553	0.00570587	0.00478809	0.00484683	0.00457764	0.00481093	0.00459408	0.00479232	0.00470028	0.00484106	0.00481392	0.0298399	0	0.0178456	0	0.00276429	0	0.00407593	0.00317051	0.00365714	0.00613597	0.00534817	0.00096938	0.0604192	0.0161753	0.00106037	0.00101047
301	194097		k__Bacteria; p__Firmicutes; c__Clostridia; o__Clostridiales; f__Ruminococcaceae	0.00987626	0.00853541	0.00119441	0.0128055	0.0340843	0.0201297	0.0045713	0.0389461	0.00842817	0.0176916	0.00628217	0.00514413	0.0228823	0.00827426	0.00440317	0.00437814	0.00415854	0.00433738	0.0131694	0.00412906	0.00983987	0.00453936	0.032095	0.01119	0.00456102	0.00568034	0.00454338	0.00445612	0.0328132	0.00456386	0.00233527	0.00213854	0.00244577	0.00258742	0.00268793	0.0084054	0.00263958	0.00205323	0.00472486	0.00774837	0.00246317	0.000886738	0.00362453	0.0749817	0.00242061	0.0034033
302	194177		k__Bacteria; p__Firmicutes; c__Clostridia; o__Clostridiales; f__Lachnospiraceae	0.00227562	0	0.0200948	0.0037988	0.00662028	0.00129538	0.000638556	0.00176954	0	0.00235339	0	0.00248499	0.00562445	0.00209456	0.00203445	0.00202288	0.00192142	0.00200405	0.00205132	0.0019078	0.00202609	0.00209738	0.00212311	0.00200519	0.00210738	0.00201239	0.00209923	0.00205892	0.00212058	0.00210869	0.00682031	0.00329952	0.0315763	0.000820653	0.00142174	0.00744199	0.00132991	0.000715354	0.00457447	0.0118226	0.0002141	0.0017025	0.00778296	0.00777811	0.0018623	0.00177466
303	194258		k__Bacteria; p__Firmicutes; c__Clostridia; o__Clostridiales; f__Ruminococcaceae; g__Faecalibacterium; s__prausnitzii	0.00206185	0.00195256	0.00225722	0.00232195	0.00231664	0.00238706	0.00228344	0.00208136	0.00201151	0.00256253	0.00205397	0.00253263	0.00225355	0.00206276	0.000812982	0.0018634	0.00234061	0.00845236	0	0	0.000682326	0	0.0112464	0.0104049	0	0.0133894	0	0.00292885	0.00223074	0.00204972	0.00441331	0	0.0210116	0.0027442	0.0159322	0.00463125	0.00121222	0.0130242	0.00795193	0.00248516	0.000221622	0.000712642	0.00114202	0.00176033	0.00605575	0.00205689
304	194320		k__Bacteria; p__Firmicutes; c__Clostridia; o__Clostridiales; f__Ruminococcaceae	0.00037621	0.000109172	0.00261732	0.000456716	0.000485438	0.000199357	0.00372991	0.000731382	0.00991077	0.00137366	0.00127146	0.000806708	0.00116766	0.00055358	0.000537692	0.000534635	0.00262971	0.00192214	0.000542152	0.00050422	0.000535483	0.000554324	0.00190506	0.00241686	0.000556969	0.00153548	0.000554814	0.00186348	0.000560456	0.00196623	0.000567304	0.000519512	0.0014706	0.000863467	0.000592708	0.00056068	0.0029322	0.000253223	0	0	0.00395514	0.00012166	0.00547034	0.0106804	0.000133079	0.000467417
305	194360		k__Bacteria; p__Proteobacteria; c__Betaproteobacteria; o__Burkholderiales; f__Alcaligenaceae; g__Sutterella	0.0125182	0.0107819	0.0108644	0.0111135	0.0110317	0.0106412	0.0114439	0.0120179	0.0113443	0.0111664	0.0110973	0.0124876	0.0128155	0	0.0375732	0.00873026	0.0724109	0	0	0	0	0	0.000483398	0	0	0.0579851	0.0910724	0.043269	0	0	0.00264048	0.00241804	0.00276542	0.00292558	0.00896095	0.00260965	0	0.0246663	0	0	0.000898872	0.000581091	0.000916659	0.00117345	0.000635634	0.00060572
306	194373		k__Bacteria; p__Firmicutes; c__Clostridia; o__Clostridiales; f__Ruminococcaceae	0.0116965	0	0.0185666	0.264562	0.0106489	0	0.0504875	0.0105072	0.00173103	0.00297891	0	0	0	0.0103775	0.00840887	0.0301956	0.00794169	0.00828324	0.00847862	0.0078854	0.0111961	0.00866897	0.159291	0.010006	0.0104502	0.0083177	0.00867663	0.00851	0.0115458	0.00871574	0.00131356	0.0012029	0.00137571	0.00145539	0.00137238	0.00129822	0.00164674	0.00128093	0.00147754	0.00135388	0.00153668	4.56019e-05	0.00586459	0.000376693	0.00405443	4.75346e-05
307	194395		k__Bacteria; p__Bacteroidetes; c__Bacteroidia; o__Bacteroidales; f__[Barnesiellaceae]	0.0618653	0.0331154	0.0325231	0.0344113	0.0351062	0.0315693	0.0361555	0.036452	0.165394	0.0462834	0.0787148	0.0348513	0.0334416	0.000707733	0.259884	0.00268102	0.149945	0.000677151	0.548223	0.118189	0.16733	0.000708684	0.000717378	0.000677535	0.00219769	0.0256486	0.00070931	0.000695688	0.000716524	0.000712508	0.00999215	0.00915038	0.0788489	0.011071	0.0139932	0.0111013	0.00836761	0.00650884	0.00750786	0.00687949	0.100873	0.00182403	0.0024246	0.00383652	0.00302581	0.00977237
308	194471		k__Bacteria; p__Firmicutes; c__Clostridia; o__Clostridiales; f__Ruminococcaceae	0.00677264	0.00433756	0.00495817	0.00509771	0.00480977	0.00496848	0.00475062	0.00462369	0.00896702	0.00483831	0.00480874	0.00526345	0.00446333	0.0012279	0.00163327	0	0.0153147	0.0190842	0.0023239	0.0301296	0.026031	0	0.00235731	0.00414188	0.000507464	0.00403266	0	0.00180889	0.0244653	0.000856533	0.00333537	0.00244538	0.0679371	0.00169833	0.0021246	0.00205632	0.0123188	0.00339139	0.00492588	0.00375364	0.0119117	0.0246185	0	0	0.00793568	0.0233952
309	194497		k__Bacteria; p__Firmicutes; c__Clostridia; o__Clostridiales; f__Ruminococcaceae	0.000748759	0	0.00241953	0.000291153	0.00151728	0.000420063	0.00406312	0.000374545	0.00781582	0.000947528	0.000746689	0.00115889	0.00142438	0.00045366	0.00252976	0.000438135	0.00409926	0.00285107	0.000444295	0.00041321	0.00043883	0.00045427	0.000459843	0.000434303	0.00211485	0.000435863	0.000454671	0.00159096	0.000459296	0.000456721	0.000538222	0.000492881	0.000563689	0.00106655	0.000562324	0.000531939	0.00247618	0.000128508	0.000148232	0.000135826	0.00165979	0.000589952	0.00494119	0.00883202	6.98386e-05	6.65519e-05
310	194562		k__Bacteria; p__Firmicutes; c__Clostridia; o__Clostridiales; f__Ruminococcaceae	0	0	8.9581e-05	0	0	0	0	0	8.617e-05	0	8.95901e-05	9.0793e-05	0	1.43361e-05	1.39247e-05	1.38455e-05	1.31511e-05	1.37167e-05	1.40402e-05	1.30579e-05	1.38675e-05	1.43554e-05	1.45315e-05	1.37244e-05	1.44239e-05	1.37737e-05	1.43681e-05	1.40922e-05	1.45142e-05	1.44329e-05	0.000835054	0	0	0	0	0	6.59259e-05	5.12812e-05	5.91522e-05	5.42015e-05	6.15198e-05	6.58511e-06	6.88971e-06	0.00101463	7.20321e-06	6.86421e-06
311	194584		k__Bacteria; p__Firmicutes; c__Clostridia; o__Clostridiales; f__Ruminococcaceae	0.000295986	0.000280296	0.000777608	0.00134708	0.000838511	0.000733288	0.000550927	0.000553681	0.000524483	0.000788654	0.000294854	0.000787378	0.000773429	2.19564e-05	2.13263e-05	0.000685484	0.00248887	0.0016411	2.15032e-05	1.99987e-05	2.12387e-05	2.19859e-05	0.00158587	0.00111869	2.20908e-05	0.00585942	2.20054e-05	0.00206822	2.22292e-05	2.21046e-05	0.000934552	0.000269699	0.00839237	0.00586662	0.028073	0.00106355	0.00141974	0.0179875	0	0	0.000858613	0.00259785	0.00207993	0.00302437	0.00661095	0.00128427
312	194654		k__Bacteria; p__Firmicutes; c__Clostridia; o__Clostridiales; f__Ruminococcaceae	0.000144414	0	0	0.000914346	0.000764031	0.00282286	0.000126863	9.94808e-05	0	0.00137783	0	0.00121239	0.000817615	0.000194146	0.000188574	0.000187502	0.000178097	0.000185756	0.000190138	0.000176835	0.000187799	0.000194406	0.000196792	0.000579052	0.000195334	0.00478744	0.000194578	0.000190841	0.000196557	0.000195456	0.0209097	5.68541e-05	0.000287402	0.00102244	0.00408325	6.13594e-05	0.0195391	0.00392842	0	0.000220353	0	0.000473211	0.00209041	0.0206386	0.000517628	0.000493268
313	194660		k__Bacteria; p__Firmicutes; c__Clostridia; o__Clostridiales; f__Lachnospiraceae; g__Blautia	0.000890507	0.000178276	0.00158479	0.000105989	0.0012238	0.000827606	0.000530598	9.8158e-05	0	0.000992054	0	9.48634e-05	0.000289118	0.00170006	0.000215217	0.000213993	0.000203259	0.000212001	0.000217002	0.000201819	0.000214332	0.000221873	0.000224595	0.000212121	0.000222932	0.000212883	0.00022207	0.000217805	0.000224328	0.000223071	0	0	0.00041582	0.000257763	0.013871	2.07952e-05	0.000806474	0.000627325	0.000723611	0.000663048	0.000752574	0.000420012	0.00387584	0.00073069	0.000459435	0.000437814
314	194672		k__Bacteria; p__Firmicutes; c__Clostridia; o__Clostridiales; f__Ruminococcaceae	0.000239774	0.00028761	0.00437078	0.002946	0.00165618	0.00241769	0.000491942	0.000199501	4.86076e-05	0.00209587	0.000182915	0.000834356	0.0021964	0.00221801	0.000267166	0.00290804	0.00134346	0.00455949	0.000269382	0.000250534	0.000266068	0.000275429	0.0009699	0.00171877	0.000276744	0.00129644	0.000275673	0.000270379	0.000278477	0.00100142	0.000847042	0	0.00147511	0.00130766	0.00673785	0	0.00117668	0.00556237	0.00118707	0	0.000709532	0.000195326	0.0019561	0.00681697	0.00021366	0.000203604
315	194727		k__Bacteria; p__Firmicutes; c__Clostridia; o__Clostridiales; f__Lachnospiraceae; g__Lachnospira	0.00356977	0.0065137	0.00293431	0	0.0050146	0.000974324	1.58435e-05	0.00269424	0.00213591	0.00471982	0.00010447	0.000471388	0.000691375	0.00143461	0.00171422	0.0013229	0.00153404	0.000359226	0.000367699	0.000341972	0.0021006	0.00756606	0.000380566	0.00141731	0.00359169	0.00429941	0.000376286	0.00258807	0.000380113	0.000377982	0.000367548	0.0015061	0.000384939	0.000407233	0.0010888	0.00157891	0.00155771	0	0.00155473	0	0.0042142	0.000647551	0.00151602	0.00273734	8.13977e-05	0.000444278
316	194735		k__Bacteria; p__Firmicutes; c__Clostridia; o__Clostridiales; f__Ruminococcaceae	0.00302271	0.000121183	0.0812383	0.00179791	0.0081555	0	0.00180934	0.0157619	0.000754529	0.00188476	0.00254846	0	0.0160948	0.00616875	0.00599171	0.00595764	0.0078954	0.00590219	0.00604141	0.00561871	0.00596709	0.00617704	0.00625282	0.00590554	0.00620651	0.00592675	0.0061825	0.00606376	0.00624538	0.00621037	0.000204512	0.000187283	0.000650263	0.000226593	0.00021367	0.000202124	0.000320883	0.000249603	0.000287914	0.000263817	0.000299438	0.00210105	0.00243177	0.00254552	1.48189e-05	1.41215e-05
317	194875		k__Bacteria; p__Firmicutes; c__Clostridia; o__Clostridiales; f__Ruminococcaceae	0.00174276	0.00165038	0.00169965	0.00252675	0.00172583	0.00162864	0.00170785	0.00175924	0.00193572	0.0017469	0.0017361	0.00171863	0.00169823	0.00132665	0.000809947	0.00249503	0.00472878	0.00253804	0	0	0.000289529	0	0.00651516	0.00419016	0.00134244	0.00826742	0.00417737	0.00389681	0.00220847	0.00309794	0.000897939	0.00268738	0.0192582	0.00136536	0.00184412	0.00133364	0.00339382	0.0122847	0.00164328	0	0.00104376	0	0	0	0.0147714	0
318	194924		k__Bacteria; p__Firmicutes; c__Clostridia; o__Clostridiales	0.000310563	0.00156475	0.00265236	1.69931e-05	0.00437295	0.00461364	0.0073964	0	0.00101551	0.00948586	0.00021572	0.0035492	0.00178478	0.00263386	0.00836727	0.00149968	0.000547172	0.00807927	0.000584166	0.000543294	0.00113399	0.00059728	0.000604608	0.000571028	0.00163051	0.00382011	0.000597808	0.00414337	0.000603888	0.000600503	0.00136411	0	0.00253839	0	0.00562145	0.00103094	0.00282244	0.000424193	0.000489301	0.000448349	0.000508886	0.000199282	0.00747896	0.00387579	0.000217987	0.000207728
319	195004		k__Bacteria; p__Firmicutes; c__Clostridia; o__Clostridiales	0.00160906	0.00111989	0.00466022	0.00153988	0.00378233	0.000507303	0.00245392	0.000802631	0.0021884	0.00163588	0.000762287	0.000121036	0.00118812	0.000961209	0.00307519	0.00496992	0.00187999	0.00296915	0.000205764	0.000191367	0.00307814	0.00275983	0.000747291	0.000951335	0.000211387	0.00818226	0.000210569	0.00230469	0.000212711	0.000211518	0.000107302	9.82626e-05	0.000705123	0.0010721	0.00647165	0.000972032	0.000768521	0.000597803	0.000689558	0.000631845	0.000717158	0	0.00485857	0.0022803	0	0
320	195086		k__Bacteria; p__Firmicutes; c__Clostridia; o__Clostridiales; f__Lachnospiraceae; g__Roseburia	0.00734689	0.00529236	0.0148122	0.0103852	0.0269513	0.00474677	0.00523799	0.0062943	0.0019754	0.00935386	0.00106456	0.00805883	0.00615249	0.00468491	0.00455045	0.00452458	0.00429764	0.00448247	0.0045882	0.00426718	0.00453176	0.0046912	0.00474876	0.00448501	0.00471359	0.00450112	0.00469535	0.00460518	0.00474311	0.00471652	0.000211969	0	0	0.000724328	0.00624273	0.00352725	0.00248444	0.00100952	0.00116447	0.00106701	0.00121107	0.000189647	0.0198512	0.00881048	0.000207447	0.000197685
321	195157		k__Bacteria; p__Bacteroidetes; c__Bacteroidia; o__Bacteroidales; f__Bacteroidaceae; g__Bacteroides	0.000637928	0.00810949	0.000601336	0.000374295	0.000634156	0.00101031	0.00137256	0.000869669	0.00195506	0.000376077	0.00391005	0.000847155	0.0003656	0.000170631	0.000165734	0.000164792	0.000987972	0.00507395	0.00275826	0.000989822	0.000974595	0.0252973	0.000172957	0.00312082	0.000171676	0.000163937	0.000171012	0.000167727	0.000172751	0.000171783	0.00265102	0.00207585	0.00237407	0.00251157	0.00236832	0.00224035	0.0142942	0.000427326	0.00137297	0.00253491	0.0213111	0	3.33431e-06	0.000431876	0	0.00294138
322	195211		k__Bacteria; p__Firmicutes; c__Clostridia; o__Clostridiales; f__Christensenellaceae	0	0	0.000447687	0	5.28321e-05	0.000415784	4.72684e-05	0.000609696	3.36809e-05	0.000722757	3.6684e-05	0	0.00111971	7.03077e-05	6.82899e-05	6.79017e-05	6.44958e-05	6.72696e-05	6.88564e-05	6.40387e-05	6.80094e-05	7.04022e-05	0.000720755	6.73078e-05	7.07381e-05	6.75495e-05	7.04644e-05	6.91112e-05	0.00154718	7.07821e-05	0.000665852	0.000609759	0.000697358	0.000737746	0.00069567	0.000658078	0.000457295	0.000355712	0.00264108	0.000375968	0.000426732	3.77648e-05	3.95116e-05	3.97318e-05	0.00507597	3.93654e-05
323	195258		k__Bacteria; p__Bacteroidetes; c__Bacteroidia; o__Bacteroidales; f__Bacteroidaceae; g__Bacteroides	0	0.324035	0	0.0202866	0	0.00296068	0.0129671	0	0.0301448	0	0.100855	0.00586615	0.0050245	0.00807351	0.0173672	0.0152531	0.00740613	0.0215003	0.00790685	0.00735364	0.00780959	0.787089	0.00818354	0.0129558	0.00812294	0.00894822	0.00809151	0.0105465	0.0081738	0.00812798	0.00449918	0.00412015	0.00471206	0.00498496	0.00470065	0.00572506	0.0549385	0	0	0.00104685	0.00205262	0.00139374	0.00100431	0.00676286	0.000185123	0.00017641
324	195271		k__Bacteria; p__Firmicutes; c__Clostridia; o__Clostridiales; f__Lachnospiraceae	0.00169037	0.000905486	0	0	0.00958993	0.00927489	0.00159884	0.00181935	0.00401718	0.0147414	0.00201129	0.000521635	0.00078467	0.00205758	0.00199853	0.00198716	0.00188749	0.00196867	0.0020151	0.00187411	0.00199032	0.00206034	0.00208562	0.00295996	0.00207017	0.00197686	0.00206216	0.00202256	0.00208314	0.00207146	0.000195424	0.000178961	0.000204671	0.00134442	0.00139233	0.000500547	0.000402441	0.000439326	0.00232196	0	0.00393793	0.000120431	0.000991013	0.00458199	0.000131735	0.000125535
325	195350		k__Bacteria; p__Firmicutes; c__Clostridia; o__Clostridiales; f__Ruminococcaceae	0.0219475	0.00077765	0.00734359	0.00284691	0.00982529	0.00401883	0.0134563	0.00785513	0.00299234	0.0125115	0.00202877	0.007907	0.00374412	0.00420907	0.00408827	0.00406503	0.00386113	0.00402719	0.00412218	0.00383377	0.00407148	0.00421472	0.00426643	0.00402947	0.00423483	0.00404395	0.00421845	0.00413743	0.00426135	0.00423747	0	0	0	0.000687763	0.00506828	0	0.000645658	0.00185144	0.00182967	0	0.0010277	0.0001668	0.0010283	0.00915366	0.000182457	0.00017387
326	195436		k__Bacteria; p__Firmicutes; c__Clostridia; o__Clostridiales; f__Ruminococcaceae	0.00089444	0.000132376	0.00106755	0.00274305	0.000792332	0.000993923	0.00134429	0.00101787	0.000668724	0.00199968	0.000234818	0.00145616	0.00169867	0.000517879	0.000503016	0.000500156	0.000475069	0.00169242	0.000507188	0.000471702	0.000500949	0.000518575	0.00168013	0.000495782	0.000521049	0.000497562	0.000519033	0.000509065	0.000524312	0.000521373	0.000320099	0	0	0.0036292	0.00486626	1.07796e-05	0.000123947	0.00448581	0.000111211	0.000101904	0.000115663	0.000106494	0.00264013	0.00701884	0.00137861	0.000111007
327	195465		k__Bacteria; p__Firmicutes; c__Clostridia; o__Clostridiales; f__Lachnospiraceae	0.000929951	0.000838874	0.00388104	0.00108584	0.00622977	0.00231289	0.000881631	0.000844964	0.000678296	0.00361726	0	0.000914042	0.000984158	0.00102146	0.000992145	0.000986504	0.000937023	0.000977322	0.00100037	0.000930382	0.000988069	0.00102283	0.00103538	0.000977876	0.00102771	0.000981388	0.00102374	0.00100408	0.00103415	0.00102835	0.000139763	0	0	0.000479467	0.00476904	0.000505429	0.000217514	0.000729621	0.000195165	0.00152817	0.000202977	7.19852e-05	0.00435846	0.00436529	7.8742e-05	7.50362e-05
328	195508		k__Bacteria; p__Bacteroidetes; c__Bacteroidia; o__Bacteroidales; f__Bacteroidaceae; g__Bacteroides; s__caccae	0.000270397	7.16802e-06	7.38204e-06	7.5513e-06	7.49574e-06	7.07362e-06	7.41762e-06	7.64086e-06	0.00114278	7.58724e-06	0.00118669	0.000246124	7.37586e-06	4.11596e-05	3.99783e-05	3.97511e-05	3.77572e-05	3.93811e-05	4.031e-05	3.74896e-05	3.98141e-05	4.12149e-05	4.17206e-05	0.000409611	4.14116e-05	3.95449e-05	4.12514e-05	4.04591e-05	0.00483548	4.14373e-05	0.00187206	0.00171435	0.00240018	0.00207419	0.00195589	0.00217128	0.00682801	0.000109206	0.000125967	0.00257028	0.0328088	0.000991654	0.00129813	0.00161276	0.00108473	0.00103368
329	195532		k__Bacteria; p__Firmicutes; c__Clostridia; o__Clostridiales; f__Lachnospiraceae; g__Coprococcus	0.0355811	0.0339274	0.0364305	0.0360281	0.0366134	0.0339435	0.0353955	0.0359176	0.0347123	0.03666	0.0361873	0.0350884	0.034917	0.434422	0.0781673	0.0326328	0.0351989	0.0116982	0.0390703	0	0	0.030364	0.0734011	0.0161059	0.0520308	0.0404906	0.0548986	0.0211333	0.055943	0.00686932	0.0151445	0.0142758	0.0158611	0.0167797	0.0158227	0.0149677	0.0184479	0.0143499	0.0188872	0.0151671	0.0172149	0.0181087	0.000722309	0.00106086	0.0155386	0.00556421
330	195574		k__Bacteria; p__Bacteroidetes; c__Bacteroidia; o__Bacteroidales; f__Prevotellaceae; g__Prevotella; s__copri	0.00613276	0.00525561	0.00740109	0.00635647	0.00525223	0.00565028	0.00546171	0.00561208	0.00517425	0.00581463	0.00528346	0.0052303	0.00615071	0.00228585	8.32912e-05	8.28176e-05	7.86636e-05	8.20468e-05	0.053991	0.000904736	8.2949e-05	8.58674e-05	0.00217374	0.000448332	0.00453697	0.000471982	8.59433e-05	0.000596442	0.105606	8.63308e-05	0.00160521	0.00352777	0.00168116	0.00201397	0.00217314	0.00254901	0.000588508	0.0113144	0.00052804	0.000483846	0.000549175	0.000251857	0.000263507	0.000264975	0.000275497	0.000262531
331	195646		k__Bacteria; p__Firmicutes; c__Clostridia; o__Clostridiales; f__Lachnospiraceae	0.00218539	0.00403644	0.00709155	0.00148412	0.00487856	0.00729936	0.00919261	0.00237477	0.00422148	0.0181232	0.00216905	0.00437069	0.00473131	0.00247453	0.00240351	0.00238984	0.00226997	0.00513571	0.00242344	0.00225388	0.00547387	0.00566464	0.00250825	0.00236894	0.00248967	0.00437253	0.00248004	0.00505509	0.00250526	0.00249122	0.155173	0	0.428489	0	0	1.31922	0.137505	0.0764646	0.090559	0.0905872	0.0948272	0.07852	0.131417	0.0981981	0.0858901	0.081848
332	195651		k__Bacteria; p__Firmicutes; c__Clostridia; o__Clostridiales; f__Ruminococcaceae	0	0	0.000773741	0.00148072	0.000209363	2.27694e-05	3.69554e-05	2.96276e-05	0	0.000775891	2.51271e-05	0.000330652	0.00061859	7.60384e-05	7.38561e-05	0.000853785	6.97528e-05	0.000707144	7.44687e-05	6.92584e-05	7.35527e-05	7.61406e-05	7.70747e-05	7.2794e-05	7.65039e-05	7.30554e-05	7.62079e-05	0.00187793	7.69829e-05	7.65514e-05	0	0	0.000691305	0.000454814	0.0127764	0.0092988	0.00190774	0.0146218	0.000349625	0.000320363	0.000363619	0.000931306	0.00199563	0.00739537	0.00101872	0.000970778
333	195719		k__Bacteria; p__Firmicutes; c__Clostridia; o__Clostridiales; f__Lachnospiraceae; g__Roseburia	0.00127103	0.0342494	0.0108281	0	0.00255873	0.00287476	0	0.000777447	0.00120711	0.0260009	0	7.27224e-05	0.000340859	0.00370465	0.00359833	0.00357787	0.00339841	0.00354457	0.00362818	0.00337433	0.00358355	0.00370963	0.00375514	0.00354658	0.00372733	0.00355932	0.00371291	0.0036416	0.00375067	0.00372965	0.000120076	0.000154819	0	0	0.00976339	0.00213034	0.00152801	0.00016371	0.000188837	0.00481596	0.014503	0.000784304	0.00264826	0.00453353	0.000857921	0.000817546
334	195721		k__Bacteria; p__Firmicutes; c__Clostridia; o__Clostridiales; f__Ruminococcaceae	0.00247113	0	0.00833302	0.00511593	0.000679592	0	0.000334907	0.000899316	0.00236634	0.000761988	0.000758884	0	0.00188244	0.00103698	0.00100722	0.00100149	0.000951256	0.000992168	0.00101557	0.000944514	0.00100308	0.00103837	0.00105111	0.000992731	0.00104332	0.000996296	0.00103929	0.00101933	0.00104986	0.00104397	4.24149e-05	3.88417e-05	4.44218e-05	4.69945e-05	4.43143e-05	4.19197e-05	5.60426e-05	4.35934e-05	5.02844e-05	4.60758e-05	5.2297e-05	3.28105e-06	0.00121946	0.000114166	3.58902e-06	3.42012e-06
335	195757		k__Bacteria; p__Firmicutes; c__Clostridia; o__Clostridiales; f__Ruminococcaceae	0.00280133	0.0028549	0.00320013	0.00331218	0.00386921	0.00442093	0.00456777	0.00255196	0.00364686	0.00746171	0.00497045	0.00348564	0.00294925	0.0101878	0.000900813	0.00261792	0.000792231	0.00319902	0.00507998	0.0131352	0.00116821	0.0321745	0.0150264	0.00434505	0.000708044	0.000746631	0	0.000480208	0.00586919	0	0.00600499	0.000370003	0.000795686	0.0156243	0.00410344	0.00107964	0.00380076	0.00135633	0.00257723	0.00160248	0.00331876	0	0.000650401	0.00136177	0	0.0024584
336	195801		k__Bacteria; p__Firmicutes; c__Clostridia; o__Clostridiales; f__Ruminococcaceae; g__Faecalibacterium; s__prausnitzii	0.000373936	0.000354114	0.00084377	0.00114599	0.000370304	0.000573188	0.000366445	0.000377473	0.000364806	0.000374824	0.000612378	0.000368758	0.000364382	0	0.000911477	0	0.00162016	0	0	0	0.00117816	0.00121891	0.00205479	0.000347646	0	0.00191783	0	0.0010005	0.00233713	0	0.00832816	0	0.00863773	0	0.030917	0.000896283	0.0155009	0.0275665	0	0	0	0.00132858	0.00139004	0.00139778	0.00145329	0.00138489
337	195865		k__Bacteria; p__Firmicutes; c__Clostridia; o__Clostridiales; f__Lachnospiraceae	0	0	0	0	0.000206307	0	9.51216e-05	0	0	0	0	0	8.79777e-05	1.57482e-05	1.52962e-05	1.52093e-05	1.44464e-05	1.50677e-05	1.54231e-05	1.4344e-05	1.52334e-05	1.57694e-05	1.59628e-05	1.50763e-05	1.58446e-05	1.51304e-05	1.57833e-05	1.54802e-05	1.59438e-05	1.58545e-05	0.00376202	0.000372707	0.00907545	0.001183	0.00830828	0.00539024	0.00430481	0.000708565	0.00081732	0.00207778	0.000850034	0.00119727	0.00125266	0.00125964	0.00130965	0.00124802
338	195871		k__Bacteria; p__Firmicutes; c__Erysipelotrichi; o__Erysipelotrichales; f__Erysipelotrichaceae; g__Bulleidia; s__p-1630-c5	0.0204642	0.018857	0.0194201	0.0198653	0.0197192	0.0186087	0.0197774	0.0201009	0.0194264	0.0199599	0.0200839	0.0196368	0.0194038	0	0.158102	0	0	0	0	0	0	0	0.124161	0	0.0632543	0	0.06015	0	0.154789	0	0.00509137	0.0209276	0.00533228	0.0056411	0.00531937	0.00503193	0.00235532	0.00183211	0.0436546	0.00193644	0.0021979	0.0167719	0.000863826	0.000868639	0.000903132	0.0994888
339	195882		k__Bacteria; p__Firmicutes; c__Clostridia; o__Clostridiales; f__Ruminococcaceae	0.00785938	0.00744276	0.00791247	0.00810692	0.00833517	0.00734475	0.00796602	0.00819176	0.00766749	0.00787806	0.00782933	0.00775055	0.00765857	0.0159338	0.00169586	0.021075	0.00312901	0	0	0	0	0	0.0826441	0	0	0.00022074	0	0	0.107544	0	0.0122006	0.0111728	0.0127779	0.0135179	0.0127469	0.0120581	0.0161296	0.0125466	0.0144724	0.0132611	0.0150516	0.000951157	0.000995154	0.0010007	0.00104044	0.000991471
340	195887		k__Bacteria; p__Firmicutes; c__Clostridia; o__Clostridiales; f__Ruminococcaceae	0.0552575	0.0520398	0.0553237	0.0566958	0.0544514	0.0515857	0.0559755	0.0557389	0.0540844	0.0550859	0.0544991	0.0566938	0.0537987	0.00797638	0.0333662	0.115204	0.0771145	0	0.0774812	0	0	0	0.346695	0.146434	0.0556322	0.111031	0.299189	0.103532	0.0372799	0.0384485	0.0225616	0.0195966	0.023288	0.0239447	0.0245838	0.0211495	0.0298083	0.0244678	0.023557	0.0215854	0.0244999	0.00299174	0.00185607	0.00150601	0.0160382	0.00594368
341	196017		k__Bacteria; p__Firmicutes; c__Clostridia; o__Clostridiales; f__Ruminococcaceae	5.94686e-05	0	0.00327926	0.000257004	0.000698262	0.000123784	0.000662977	0.000143344	0.00297287	0.000229838	0.000324326	0.000428097	0.000512105	0.000386253	0.000375167	0.000373035	0.000354324	0.000369562	0.000378279	0.000351813	0.000373626	0.000386772	0.000391517	0.000369772	0.000388617	0.00139711	0.000387114	0.000379679	0.000391051	0.000388859	0.00407898	0	0	0.000134169	0.00147353	0.000789139	0.00186692	0	0	0.00231192	0.00255746	0.000173941	0.00408607	0.00836792	0.000190267	0.000181313
342	196210		k__Bacteria; p__Firmicutes; c__Clostridia; o__Clostridiales; f__Ruminococcaceae	1.75067e-05	1.65786e-05	1.70737e-05	1.74651e-05	1.73366e-05	1.63603e-05	1.71559e-05	1.76723e-05	1.70792e-05	1.75483e-05	1.74397e-05	0.000252403	1.70594e-05	2.42221e-06	2.35269e-06	2.33932e-06	2.22198e-06	2.31754e-06	2.37221e-06	2.20623e-06	2.34303e-06	2.42547e-06	0.000530259	2.31886e-06	2.43704e-06	0.000396477	2.42761e-06	2.38099e-06	2.4523e-06	2.43855e-06	0.000667752	0.000611498	0.00113705	0.000739851	0.000697654	0.000659956	0.000901561	0.00070129	0.000808929	0.000741225	0.000841306	0.00419251	3.1193e-05	3.13668e-05	3.26123e-05	0.000364005
343	196307		k__Bacteria; p__Firmicutes; c__Clostridia; o__Clostridiales; f__Ruminococcaceae	0	0	0.00913884	0.0110846	0	0.00031606	0.000602311	0.000466788	0	0.000630717	0	0	0	0.000973819	0.000945871	0.000940493	0.00089332	0.000931739	0.000953717	0.000886989	0.000941985	0.000975128	0.000987091	0.000932268	0.000979781	0.000935616	0.00097599	0.000957246	0.000985916	0.00098039	0.000233994	0	0	0	0.000778145	0	0.00072667	0.000340499	0	0	0	2.63351e-05	0.000973015	2.77068e-05	2.8807e-05	2.74513e-05
344	196458		k__Bacteria; p__Firmicutes; c__Clostridia; o__Clostridiales; f__Ruminococcaceae	0.00013859	0	0.00143692	0.004511	0	0.000364122	0.000128258	1.72177e-05	0.00101366	0.00106057	0.000296495	0.00116841	0.000577953	0.000476904	0.000463217	0.000460583	0.000437481	0.000456296	0.000467059	0.00043438	0.000461314	0.000477544	0.000483403	0.000456555	0.000479823	0.000458194	0.000477966	0.000468787	0.000482828	0.000480121	0	0	0.000342565	0	0.00541718	0	0.00429997	0.0010165	0	0	0	0.000127887	0.00323925	0.00972808	0.000139891	0.000133307
345	196482		k__Bacteria; p__Firmicutes; c__Clostridia; o__Clostridiales; f__Ruminococcaceae	0	0	0.00480629	0.000249583	0	0	0.00045291	0.000135566	0.000578789	3.02226e-05	3.03059e-05	0.0018722	3.20148e-05	0.000379127	0.000368246	0.000366152	0.000347787	0.000362744	0.0003713	0.000345322	0.000366733	0.000379636	0.000384294	0.00036295	0.000381448	0.000364254	0.000379972	0.000372675	0.000383836	0.000381685	0.00057335	0.000397036	0.0010031	0.00107182	0.0174033	0.000238903	0.00814626	0.00566431	0	0.000341581	0	0.000290361	0.00744867	0.00861518	0.000317615	0.000302668
346	196513		k__Bacteria; p__Firmicutes; c__Clostridia; o__Clostridiales; f__Ruminococcaceae	0.00618006	0	0	0.0027533	0.000229973	0.000471359	0.0039592	0.021122	0.00470617	0.00722413	0	0.000821575	0.0010811	0.00179168	0.00174026	0.00173037	0.00164358	0.00171426	0.0017547	0.00163193	0.00599406	0.00179409	0.0018161	0.00268813	0.00377316	0.00172139	0.00179568	0.00176119	0.00181394	0.00180377	0.000855829	0.00124633	0.0236068	0	0.00358715	0	0.00133115	0.00103545	0.00354418	0.00109442	0.00124219	0.000736954	0.00445614	0.00595178	0.000806127	0.000768189
347	196553		k__Bacteria; p__Firmicutes; c__Clostridia; o__Clostridiales; f__Ruminococcaceae; g__Oscillospira	0.00975975	0.0100362	0.00387336	0.00422781	0.0127488	0.017783	0.00468266	0.00452417	0.00482718	0.0256007	0.00395641	0.0129268	0.0146495	0.00159444	0.00154868	0.00153988	0.00146264	0.00152554	0.00156153	0.00145227	0.00154232	0.268689	0.00161617	0.00152641	0.0016042	0.00153189	0.00159799	0.00156731	0.00161425	0.0016052	0.00232404	0.00212825	0.002434	0.00257497	0.00242811	0.0022969	0.0205449	0	0	0.00314031	0	0.000333873	0.00520049	0.0439926	0.000365212	0.00719089
348	196604		k__Bacteria; p__Firmicutes; c__Erysipelotrichi; o__Erysipelotrichales; f__Erysipelotrichaceae; g__Catenibacterium	0.179606	0.170064	0.189628	0.180085	0.180111	0.192561	0.187241	0.184046	0.177558	0.183292	0.182169	0.177755	0.175596	0.0863256	0.205084	0.272039	0	0	0.0959697	0.00891362	0.193933	0	0.0220134	0	0.00159803	2.08845	0.483115	1.29361	0.0572294	0.19023	0.0228813	0.0457005	0.13855	0.418782	0.212008	0.231095	0.0311979	1.04135	0.112744	0.11781	0.113264	0.0139464	0	0	0.0043521	0.00713265
349	196632		k__Bacteria; p__Firmicutes; c__Clostridia; o__Clostridiales; f__Clostridiaceae; g__Clostridium	0.000870438	0.00114948	0.000188123	0.000217386	0.000661291	0.00140805	0	0.000889989	0.00711595	0	0.00350419	0.00115168	0.00178267	0.000784825	0.000762301	0.000757967	0.000719949	0.00218922	0.000768624	0.000714846	0.000759169	0.00078588	0.000795521	0.000751338	0.00078963	0.000754036	0.000786574	0.000771468	0.000794574	0.00079012	9.84478e-05	9.01542e-05	0.000103106	0.000109077	0.000102856	9.72984e-05	0.000129284	0.000100565	0.000116001	0.000106292	0.000120644	6.97868e-06	0.000412456	0.00266323	7.63372e-06	7.27447e-06
350	196664		k__Bacteria; p__Bacteroidetes; c__Bacteroidia; o__Bacteroidales; f__Bacteroidaceae; g__Bacteroides; s__uniformis	0	0.000965899	0	0	0.00433088	0.00413222	0	0	0.00131604	0.0044524	0.00148382	0	0	0.000231211	0.000224575	0.000223299	0.000212098	0.00022122	0.000226438	0.00148239	0.000223653	0.00406128	0.000234362	0.00191176	0.000232626	0.000222141	0.000231726	0.000227276	0.00570636	0.000232771	0.00222864	0.00204089	0.00233409	0.00246927	0.00257616	0.00220262	0.00159088	0.000555267	0.000640493	0.00161709	0.0332358	0	0.000625769	0.0119023	0	0
351	196787		k__Bacteria; p__Firmicutes; c__Clostridia; o__Clostridiales; f__Ruminococcaceae	0.00153952	0	0.00882413	0.00997341	0.00886285	0.0044329	0.00167835	0	0	0.00708336	0	0.004195	0.00513304	0.00237352	0.00270303	0.00697605	0.000972958	0.0010148	0.00103874	0.000966062	0.00102596	0.00106206	0.00107509	0.0101944	0.00106713	0.00729616	0.001063	0.00104258	0.00107381	0.00106779	0.00829656	0.000209569	0.0240975	0.00542554	0.142291	0.0157318	0.0101483	0.0326097	0.0049375	0.00588842	0.00664839	0.00462726	0.0398483	0.0414275	0.00506159	0.00482339
352	196898		k__Bacteria; p__Firmicutes; c__Clostridia; o__Clostridiales; f__Ruminococcaceae	0.00469618	0.00441929	0.0074545	0.00675237	0.00653732	0.00616556	0.00614072	0.0069848	0.00571488	0.00613705	0.00610149	0.00607741	0.00981935	0.0063367	0.00810229	0.00573973	0.0119511	0.016762	0.00240938	0	0.00303496	0	0.0161693	0.0195342	0.00785521	0.0215443	0.00417992	0.0128806	0.0103007	0.00523425	0.0098532	0.00104975	0.032218	0.00154764	0.00245502	0.00326285	0.00272262	0.0264847	0.00322555	0.00164678	0.00186913	0	6.43495e-06	0.00120315	0.0163076	0
353	196902		k__Bacteria; p__Firmicutes; c__Clostridia; o__Clostridiales; f__Ruminococcaceae; g__Faecalibacterium; s__prausnitzii	0.000426232	0.000119322	0.00140205	0.00932627	0.000141535	0.000356656	0.000407527	0.000265194	0.00135186	0.00243719	0.000126982	0.00219622	0.000505283	2.28491e-05	2.21934e-05	0.000899969	0.00654624	0.00501774	2.23775e-05	2.08118e-05	0.00055155	0.00166617	2.31605e-05	0.00534096	2.2989e-05	0.00207951	2.29001e-05	0.000698662	0.00158851	2.30033e-05	0.000724301	0.000533274	0.00288114	0.00145002	0.0253496	0.000382979	0.0088016	0.00992855	0	0	0.0011971	0.000362718	0.00165037	0.00177009	0.000396764	0.00108021
354	196909		k__Bacteria; p__Firmicutes; c__Clostridia; o__Clostridiales; f__Ruminococcaceae	0.00226052	0	0.000724401	0.0031651	0.00135723	0.000235763	0.00339069	0.000515958	0.00605249	0.000838628	0	0.00108726	0.000371276	0.000342713	0.000332877	0.00229136	0.000314383	0.000327904	0.0041198	0.00153074	0.000331509	0.000343173	0.000347383	0.00032809	0.00143831	0.000329268	0.000343476	0.00033688	0.00559027	0.000345025	9.41905e-05	8.62556e-05	0.00131163	0.00010436	9.84084e-05	9.30908e-05	0.000291563	0.000226796	0.000261606	0.00023971	0.000272076	1.59337e-05	0.000733025	0.00135844	1.74293e-05	1.6609e-05
355	196982		k__Bacteria; p__Firmicutes; c__Clostridia; o__Clostridiales; f__Ruminococcaceae	0.00100973	8.18635e-05	0.00210364	0.000103196	0.00325585	0.000269897	0.000210899	0.000410062	0.00173321	0	8.84217e-05	0.000295988	0.000488373	0.000191144	0.000185658	0.000184603	0.00184629	0.000182885	0.000187198	0.000174101	0.000184896	0.000191401	0.000193749	0.000925935	0.00169708	0.00176429	0.00019157	0.000187891	0.000193519	0.000192434	0.00982576	2.31199e-05	0.00288615	0.000219591	0.00063194	2.4952e-05	0.0122745	0	0	0.00731398	0.00434852	0.000554247	0.00168156	0.016899	0.00060627	0.000577738
356	197060		k__Bacteria; p__Firmicutes; c__Clostridia; o__Clostridiales; f__Clostridiaceae	8.99825e-05	0.000310815	8.77569e-05	8.9769e-05	0.000356528	0.000531931	8.81799e-05	0.000340794	0.000781265	0.000331416	8.96385e-05	0.000331685	8.76835e-05	1.61696e-05	1.57056e-05	1.56163e-05	0.00249597	0.00110096	1.58358e-05	1.47279e-05	0.0008209	1.61913e-05	1.639e-05	1.54797e-05	1.62686e-05	0.00118907	1.62057e-05	0.000530126	1.63705e-05	1.62787e-05	0	0	0	0	0.0288289	0	0.00138775	0.00224081	0.00124516	0.00114094	0.001295	0.000729648	0.000763399	0.000767652	0.000798135	0.000760573
357	197072		k__Bacteria; p__Bacteroidetes; c__Bacteroidia; o__Bacteroidales; f__Bacteroidaceae; g__Bacteroides; s__uniformis	0.000958692	0.000909699	0	0	0.000119768	0	0	0	0.00468257	0	0.000341524	0	0	0.000135762	0.000131866	0.000131116	0.00012454	0.000129896	0.00013296	0.000123657	0.000131324	0.00515166	0.000137613	0.00012997	0.000136593	0.000130436	0.000136065	0.000133452	0.000137449	0.000136678	0.00075779	0.000339037	0.000387744	0.000410201	0.000386805	0.000686015	0.00453075	4.70384e-05	5.42581e-05	0.00482332	5.64298e-05	0.000323192	0.00191733	0.00062758	0.000353527	0.00033689
358	197105		k__Bacteria; p__Firmicutes; c__Erysipelotrichi; o__Erysipelotrichales; f__Erysipelotrichaceae; g__[Eubacterium]; s__biforme	0.038889	0.019258	0.0328315	0.0178625	0.0884551	0.0335491	0.0287632	0.0289398	0.00801666	0.0132958	0.521219	0.0128457	0.0766536	0.391007	0.236118	0.0072945	0.00692862	0.0072266	0.0144987	0.00687951	0.00730607	0.00756312	0.032192	0.0077373	0.0240163	0.00725667	0.0379087	0.00742443	0.312685	0.00760394	0.0191295	0.017518	0.0209028	0.0898351	0.248428	0.0189062	0.0503788	0.0438174	0.151153	0.0414193	0.0470118	0.00771051	0.0202806	0.0748305	0.0439938	0.0168091
359	197111		k__Bacteria; p__Firmicutes; c__Clostridia; o__Clostridiales; f__Ruminococcaceae	0.00395549	0.00420674	0.00410256	0.00499976	0.00446344	0.00415398	0.00544425	0.00501429	0.00385891	0.00470414	0.00394036	0.00390071	0.00701256	0.00485312	0.00993459	0.00438767	0.0119945	0.00193115	0.00485791	0.00143881	0	0	0.00853502	0.00521726	0.010032	0.00594642	0.0127701	0.00282398	0.0325333	0.000327256	0.00103133	0.00135239	0.00238622	0.00114268	0.00132335	0.00101929	0.000833124	0.000648055	0.00520211	0.000684959	0.000777443	9.40532e-05	0.000402227	0.000430891	0.00111384	9.80396e-05
360	197164		k__Bacteria; p__Firmicutes; c__Clostridia; o__Clostridiales; f__Ruminococcaceae	0.00156995	8.87947e-05	0.00484209	0.00900176	0.00386755	0.00488934	0.00455311	0.00312602	0.00424719	0.00837096	0.000720012	0.0067823	0.00642835	0.0027637	0.00337307	0.00116028	0.00640857	0.00940744	0.00578587	0.000446159	0.00254605	0.000490494	0.00642769	0.0057682	0.00202614	0.0137583	0.00955832	0.0100093	0.00049592	0.00388475	0.00131376	0.00091709	0.00228475	0.0675494	0.0747246	0.000989764	0.00279237	0.0351236	0.00466776	0.00229577	0.00402523	0.00413747	0.00878335	0.0247801	0.0145405	0.00323003
361	197273		k__Bacteria; p__Firmicutes; c__Bacilli; o__Lactobacillales; f__Streptococcaceae; g__Streptococcus	0.000793411	0.000489786	0.00050441	0.000515975	0.000512179	0.000483336	0.000506841	0.000780144	0.000504574	0.000518431	0.000515225	0.00051004	0.000503988	3.10225e-06	3.01321e-06	2.99608e-06	2.8458e-06	2.9682e-06	3.03821e-06	0.00165569	0.00922376	3.10641e-06	3.14453e-06	2.96988e-06	3.12124e-06	2.98054e-06	3.10916e-06	3.04945e-06	3.14078e-06	0.0049243	0	0	0	0.0285223	0.00319752	0	0.00248258	0.00158593	0.00115953	0.00106248	0.00120594	0.00124445	0.00130201	0.00160416	0.00136125	0.00129719
362	197274		k__Bacteria; p__Firmicutes; c__Clostridia; o__Clostridiales	0.0448971	0.0400469	0.04177	0.0438711	0.0543269	0.0395261	0.0491311	0.0457999	0.043138	0.0458499	0.0423861	0.0412477	0.0468222	0.0428669	0.0809013	0.0224759	0.111443	0.0400742	0.170926	0.0116379	0.0679507	0	0.0588735	0.0593833	0.0687566	0.0621604	0.0706016	0.00974943	0.241106	0.00997596	0.0309084	0.0267115	0.273839	0.0196761	0.0299817	0.0330888	0.0329979	0.04844	0.0843091	0.0306227	0.0286579	0.0076625	0	0	0.0118715	0.0645513
363	197286		k__Bacteria; p__Proteobacteria; c__Gammaproteobacteria; o__Enterobacteriales; f__Enterobacteriaceae	0.011305	0.00804958	0.0129778	0.00905046	0.00793358	0.00840563	0.00837576	0.00911285	0.013507	0.00877278	0.00945839	0.020611	0.00902646	0.0759091	0.0250248	0.00185995	0.00316259	0.00903427	0.00498803	0.000702651	0.00906642	0	0.000384921	0.0973664	0	0.0258968	0.00423982	0.00140073	0	0.0140434	0.0015008	0.00891306	0.00260328	0.105942	0.421865	0.00148328	0	0	0.00643597	0	0.353666	0.00701397	0.00857254	0.00641536	0.0240824	0.00831634
364	197334		k__Bacteria; p__Firmicutes; c__Clostridia; o__Clostridiales; f__Lachnospiraceae	0.00134165	0.000129982	0.00128582	0.000570849	0.00134235	0.00119752	0.000872727	0.000845114	4.0558e-05	0.00244088	0.000521579	0.000434526	0.000896457	0.000418934	0.000406911	0.000404598	0.000384304	0.000400832	0.000410286	0.00038158	0.00040524	0.000419497	0.000424644	0.000401059	0.000421499	0.00200706	0.000419868	0.000411805	0.000424138	0.000421761	0	0	0	0.00031788	0.00394856	0.000289599	0.000364843	0.000283797	0.000327356	0.000299958	0.000340459	1.21745e-05	0.00403987	0.0016817	1.33172e-05	1.26905e-05
365	197341		k__Bacteria; p__Firmicutes; c__Clostridia; o__Clostridiales; f__Lachnospiraceae; g__Lachnospira	0.000988097	0	0.002647	0.00142389	0.0100633	0.000948784	0.000151654	0.00214425	0.00454299	0.00429685	0.000721941	0.00208326	0.000130352	0.00104491	0.00017587	0.00017487	0.00404707	0.000173243	0.00622473	0.000164922	0.00206451	0.00018131	0.00632875	0.00189893	0.00804595	0.00613976	0.00018147	0.00319432	0.000183316	0.000182288	0.000549922	0.000296261	0.00648274	0.000770124	0.00120535	0.00424678	0.005912	0.00512235	5.25006e-05	0.000812076	0.00174954	0.000676361	0.000464777	0.00202132	0.00318453	0
366	197364		k__Bacteria; p__Firmicutes; c__Clostridia; o__Clostridiales	0.000287669	0.000218424	0.00140496	0.000269372	0.000809761	0.000218053	0.000767042	0.000494323	0.000672144	0.00117417	0	6.80009e-06	4.52255e-06	0.000843657	9.76831e-05	9.71278e-05	0.00176149	9.62237e-05	9.84934e-05	9.16022e-05	0.00456674	0.000100705	0.00010194	9.62783e-05	0.000101185	9.66241e-05	0.000100794	0.000617796	0.000101819	0.000101248	0	0	0	0.00249077	0.0268955	0	0.00175868	0.00136801	0.00157798	0.00144591	0.00164114	0.00170718	0.00247567	0.0015073	0.000352637	0.00122208
367	197430		k__Bacteria; p__Firmicutes; c__Clostridia; o__Clostridiales; f__Ruminococcaceae	0.00017122	0	0.000229029	0.00304707	0.00809669	0.000207846	5.51627e-05	0.00114141	0.000211775	0.000514759	0	0.000135383	0.00127272	0.000570594	0.000554218	0.000551067	0.000523427	0.000545938	0.000558815	0.000519717	0.000551941	0.000571361	0.00328703	0.000546248	0.000574087	0.000548209	0.000571866	0.000560883	0.000577682	0.000574444	6.91149e-05	6.32925e-05	0.000867927	7.65774e-05	7.22099e-05	6.8308e-05	0.000199106	0.000154877	0.000178648	0.000163696	0.000185799	0.00053994	0.000112284	0.00112866	1.03382e-05	9.85165e-06
368	197499		k__Bacteria; p__Firmicutes; c__Clostridia; o__Clostridiales; f__Ruminococcaceae	0	0	0.001965	0.000555469	0.00014727	0.000296823	0.000241903	3.09234e-05	0.000212339	0.000222665	0	0.000520148	0.000316481	0.000151379	0.000147034	0.000146198	0.000138865	0.000144838	0.000148254	0.000137881	0.00014643	0.000151582	0.000153442	0.00014492	0.000152306	0.00108967	0.000151716	0.000148803	0.000153259	0.0001524	0.00201175	0.000263645	0.000496437	0.00470729	0.0153798	0.00042692	0.0117254	0.0045023	0	0	0.00219302	0.000545086	0.00572244	0.00913923	0.00059625	0.000568189
369	197505		k__Bacteria; p__Firmicutes; c__Clostridia; o__Clostridiales; f__[Mogibacteriaceae]	0.00105076	0.00122761	0.00102477	0.00104826	0.00104055	0.00121277	0.00129341	0.00131836	0.0010251	0.00105325	0.0012942	0.0010362	0.00126904	0	0	0	0.00653252	0	0	0.00243796	0.00116365	0	0.00724073	0	0.0117891	0	0	0	0.00232599	0	0.0025133	0.000895884	0.0023263	0.00108393	0.0022472	0.000966878	0.00130853	0.00158728	0.00349076	0.00107582	0.00122108	0.000117304	0.000223177	0.000123413	0.00213372	0.0144398
370	197537		k__Bacteria; p__Bacteroidetes; c__Bacteroidia; o__Bacteroidales; f__Bacteroidaceae; g__Bacteroides	0.00784677	0.00743082	0.00765269	0.00809405	0.00804631	0.00733297	0.00768958	0.00817875	0.00765519	0.00786542	0.00880697	0.00773811	0.00764629	0.00257724	0.00897298	0.00893952	0.00214518	0.027669	0.0150043	0.00133278	0.00126423	0.0963558	0	0.0408935	0	0.00160912	0	0.000171242	0.0114607	0	0.00398564	0.00364987	0.00417422	0.00441598	0.00416412	0.0039391	0.0240552	0	0	0.0026206	0.0190053	0.000363039	0.000379832	0.000381948	0.000397115	0.00219388
371	197539		k__Bacteria; p__Firmicutes; c__Clostridia; o__Clostridiales	0.0231549	0.00154182	0.0056806	0.0183673	0.00519165	0.00212237	0.0251239	0.0109811	0.000371785	0	0	0.010284	0.0384466	0.0101158	0.013505	0.0074943	0.00197592	0.0020609	0.0125604	0.00196192	0.015144	0.00215687	0.0128032	0.00206207	0.00216716	0.00259819	0.00811174	0.00211732	0.0472314	0.00216851	0.000501182	0.00145359	0.00477085	0.000555296	0.000523625	0.0154865	0.00266574	0.00207358	0.00697482	0.00219166	0.00248758	0.00128635	0.00295277	0.00645168	0.000205642	0.000195964
372	197552		k__Bacteria; p__Firmicutes; c__Clostridia; o__Clostridiales	0.000538315	0.000522644	0.000266552	0.00327076	0.00285195	0.00125742	0.000193251	0.000999905	0.00329384	0.000561188	0.000262366	0.000870685	0.00192695	0.00050947	0.000494848	0.000492035	0.000467356	0.000487455	0.000498953	0.000464043	0.00292311	0.000510155	0.00262431	0.000487732	0.000512589	0.000489484	0.000510606	0.0005008	0.000515799	0.000512908	0.00169346	0.0015508	0.00177359	0.00187631	0.0017693	0.00167369	0.00998287	0.000463186	0.000534279	0.000489563	0.00208466	0.000241057	0.000760732	0.0480338	0.000263684	0.000251274
373	197589		k__Bacteria; p__Firmicutes; c__Clostridia; o__Clostridiales; f__Lachnospiraceae	0.000107442	0	0.00434747	0.00244891	0.0221699	6.32862e-06	0.000492006	0.0185491	0.000459962	0.00145911	0	0	0.00440163	0.00380379	0.00185311	0.00184257	0.00175015	0.00182542	0.00186848	0.00173775	0.0018455	0.00191043	0.00193387	0.00182646	0.00191954	0.00183302	0.00191212	0.00187539	0.0111268	0.00192074	5.81314e-05	5.32342e-05	0.000487829	6.4408e-05	0.000542915	5.74527e-05	0.000204414	0.000159006	0.000183411	0.000168061	0.000190752	1.47471e-05	0.00153693	0.00178863	0.00102867	1.53721e-05
374	197649		k__Bacteria; p__Firmicutes; c__Clostridia; o__Clostridiales; f__Lachnospiraceae; g__Lachnospira	0.0017261	0.00460545	0.00095963	0.00813681	0.00987047	0.00243412	0.000296108	0.00654836	0.00833207	0.0028355	0.00240569	0.00329776	0.00611491	0.00144292	0.00453455	0.00139354	0.00132364	0.00138057	0.01002	0.00270006	0.00542926	0.00144485	0.00146258	0.00199533	0.00145175	0.00530511	0.00144613	0.00141836	0.00146084	0.00145265	0.0052085	0.00476972	0.00545495	0.00695044	0.00569026	0.00643363	0.0706486	0	0	0	0	0.000913765	0.00222827	0.115287	0.00840784	0.00130393
375	197725		k__Bacteria; p__Firmicutes; c__Clostridia; o__Clostridiales	0.00410114	0.00362214	0.00397782	0.0043483	0.00599665	0.00357444	0.0040124	0.00386107	0.0037315	0.0043321	0.00381027	0.00377193	0.0039727	0.0102842	0.00749291	0.000684524	1.88354e-05	1.96455e-05	0.0128509	0.0074559	0.00202419	2.05603e-05	0.000542344	1.96566e-05	0.000762194	1.97272e-05	2.05785e-05	2.01833e-05	0.0782447	2.06713e-05	0.00102843	0.00135269	0.00107709	0.00113947	0.00132211	0.00101642	0.00090335	0.000702681	0.000810534	0.0034861	0.000842976	0.00426553	8.09707e-05	8.14219e-05	0.00109337	8.06711e-05
376	197832		k__Bacteria; p__Firmicutes; c__Clostridia; o__Clostridiales	0.00998236	0.00600763	0.00570898	0.00716622	0.00662222	0.00570081	0.00863139	0.00925201	0.0111803	0.00636398	0.00583138	0.00627256	0.00619348	0.00792527	0.0399412	0.00121324	0.0705086	0	0.00500388	0.0229669	0.000287153	0	0	0	0	0.0297926	0.00425617	0.00448044	0	0	0.00214992	0.0189529	0.0747544	0.00238205	0.00921968	0.00212482	0.00299516	0.00232982	0.00268742	0.042841	0.00279498	0	0	0	0.0394311	0
377	197874		k__Bacteria; p__Firmicutes; c__Clostridia; o__Clostridiales; f__Ruminococcaceae	0	8.379e-05	9.59185e-05	0	0.000302587	0.0024152	0	0.000101645	0.000385461	0.00213195	0.00040408	0.00152019	0.000248299	0.00349261	0.000126101	0.000125384	0.000119095	0.000124217	0.000127147	0.000118251	0.000125583	0.000130001	0.00192577	0.000124287	0.000130621	0.00101796	0.000130116	0.00130183	0.000131439	0.000130702	0	0	0	0.0168974	0.00423609	0	0.032741	0.0002947	0.000339933	0.000311482	0.000353539	0.00066875	0.00094242	0.0168808	0.000731521	0.000697095
378	197930		k__Bacteria; p__Firmicutes; c__Clostridia; o__Clostridiales; f__Lachnospiraceae	0.000994309	0.00036038	0.00363404	0.00125642	0.000251827	0.000270153	2.8158e-05	0.000311107	0	0.00134771	4.77659e-06	0.00754886	0.00142713	0.00263511	0.000676036	0.000672193	0.000638477	0.000665936	0.000681644	0.000633951	0.000673259	0.000696947	0.000705497	0.000666314	0.000700272	0.000668707	0.000697563	0.000684166	0.000704657	0.000700707	0.000174503	0	0.000424885	0.000455886	0.00137464	0.000140084	0	0.000393124	0	0	0.00105918	4.91954e-05	0.00053015	0.00127204	5.3813e-05	5.12805e-05
379	197970		k__Bacteria; p__Firmicutes; c__Clostridia; o__Clostridiales; f__Ruminococcaceae	0.000434498	0.000185775	0.00296746	0.00318167	0.000670682	0.000582248	0.000192244	0.000643338	0.000191385	0.00170072	0.000409268	0.00192473	0.00040299	0.00155213	0.00100583	0.00617432	4.66426e-05	4.86486e-05	4.9796e-05	4.6312e-05	0.000870076	0.00259878	0.0043235	0.00192301	0.000810414	0.00164394	5.0959e-05	0.00162263	5.14772e-05	5.11887e-05	0.025588	0	0.00464004	0.000104783	0.0153319	0.00283277	0.00696073	0.00711636	0.00336375	0.00098689	0.00112014	0.000768892	0.00199341	0.00129606	0.00232463	0.00080148
380	197988		k__Bacteria; p__Firmicutes; c__Clostridia; o__Clostridiales; f__Ruminococcaceae; g__Oscillospira	0.00174746	0.00113705	0.00631524	0.00831177	0.00118904	0.00112208	0.00196083	0.00172287	0.00400577	0.00145003	0.00144141	0.00168056	0.00238498	0.000251101	0.00211836	0.000242507	0.000230344	0.00024025	0.00539531	0.00105782	0.000645093	0.000251438	0.0023476	0.00207707	0.000252638	0.00024125	0.00465142	0.000246827	0.0525772	0.000252795	9.80709e-05	8.98091e-05	0.000102711	0.00010866	0.000102463	9.69259e-05	0.000124329	9.6711e-05	0.000111555	0.000102218	0.00011602	3.89203e-06	0.0001048	0.000224194	4.25735e-06	4.05699e-06
381	198034		k__Bacteria; p__Firmicutes; c__Clostridia; o__Clostridiales; f__Lachnospiraceae; g__Lachnospira	0.000514441	0.00394374	0.00400502	0.00107429	0.00168881	0.00128326	0.000499459	0.00178865	0.000479967	0.00527568	0.00066924	0.000313682	0.000833536	0.00080679	0.00202848	0.00287956	0.0062221	0.00176213	0.00278006	1.58782e-05	0.0039014	0.00135709	1.76702e-05	0.00119929	0.0032112	0.00504882	1.74715e-05	0.00277339	0.00129377	1.75502e-05	0.00416312	0.000978355	0	0	0.0194567	0.0130049	0.00924172	0.00240117	0.00361877	0.0099247	0.0395806	0.00194541	0.00229583	0.00204674	0.00212802	0.00202787
382	198085		k__Bacteria; p__Firmicutes; c__Clostridia; o__Clostridiales; f__Ruminococcaceae; g__Faecalibacterium; s__prausnitzii	0.00151256	0.000353312	0.00174543	0.00605574	0.00326421	0.00201247	0.00355726	0.00247643	0.00156971	0.00195912	0.000798771	0.00282894	0.00369909	0.000640699	0.000622311	0.00171865	0.00331279	0.00329547	0.000627473	0.000583571	0.000619755	0.00064156	0.00323838	0.00182499	0.00187165	0.00319337	0.000642127	0.00232415	0.000648658	0.000645022	0	0	0.00365785	0.00134129	0.00614078	0.000303558	0.000868137	0.00789188	0.000327586	0.000300169	0.000996166	1.34937e-05	0.00364242	0.00689916	1.47602e-05	1.40656e-05
383	198119		k__Bacteria; p__Firmicutes; c__Clostridia; o__Clostridiales	0.0010721	0.00240113	0.00202738	0.00159756	0.00215685	0.00214817	0.00524123	0.00108224	0.00175592	0.00502608	0.00180536	0.00105726	0.00153165	0.000879748	0.00107698	0.000140189	0.00260839	0.00122179	0.00014216	0.00510029	0.034684	0.000145351	0.000669711	0.000138962	0.00311813	0.0013102	0.00014548	0.00373373	0.00133455	0.000693979	0.000538348	0.000204984	0.000590045	0.00024801	0.00224195	0.00152008	0.00217179	0.00160307	0.000267863	0.000245444	0.000278584	3.24825e-05	0.00144679	0.000390378	0.00220524	3.38592e-05
384	198133		k__Bacteria; p__Firmicutes; c__Clostridia; o__Clostridiales; f__Ruminococcaceae	0.0239536	0	0	0.000694174	0.000637123	0	0	0	0	0	3.36662e-05	0	0	0.00103253	0.0010029	0.000997195	0.000947177	0.000987913	0.00101122	0.000940464	0.000998777	0.00103392	0.00386818	0.000988473	0.00103885	0.000992023	0.00103483	0.00101496	0.00104536	0.0010395	0.00219477	0.000153878	0	0	0	0	0.000140802	0.000109524	0.000126335	0.000115761	0.000131392	5.08665e-05	0.00105879	5.3516e-05	5.5641e-05	5.30225e-05
385	198151		k__Bacteria; p__Firmicutes; c__Clostridia; o__Clostridiales; f__Ruminococcaceae	0.204261	0.184511	0.216342	0.209233	0.247405	0.183713	0.21019	0.210979	0.225403	0.202552	0.19809	0.191973	0.199498	0.272479	0.0871321	0.123489	0.0999372	0.00171745	0.501592	0.108544	0.561988	0.228915	0.00489766	0.00227609	0.0383137	0.036233	0.0187732	0.0186162	3.98938	0.00178529	0.101016	0.0525482	0.467967	0.0455253	0.131479	0.0409953	0.122855	0.101255	0.163486	0.101006	0.114644	0.110588	0.00940876	0.0109112	0.135499	0.00873023
386	198190		k__Bacteria; p__Bacteroidetes; c__Bacteroidia; o__Bacteroidales; f__Porphyromonadaceae; g__Parabacteroides; s__distasonis	0.00034971	0.00532779	0.001878	0.000161171	0	0	0.000667063	0	0.000891112	0	0.00140279	0	0.000138909	0.000130821	0.000127067	0.000126345	0.00105779	0.000125169	0.00305067	0.000119157	0.000126545	0.000130997	0.000132604	0.00512882	0.000131622	0.000125689	0.000131113	0.000128595	0.00418189	0.000131704	0.0212469	0.00358944	0.00364713	0.00385836	0.00725821	0.0430893	0.00841087	0.00174499	0.00288724	0.136905	0.0273508	0.00264216	0.00177606	0.00327102	0.00385496	0.0252626
387	198198		k__Bacteria; p__Firmicutes; c__Clostridia; o__Clostridiales; f__Ruminococcaceae	0	0	0.0135868	0.0188976	0.00286447	0.00259596	0.00312895	0.00221793	0.000350095	0.0058045	0.000375291	0.0211902	0.00372501	0.00137737	0.00133784	0.0029732	0.00533414	0.00799619	0.00769187	0.00125455	0.00133234	0.00137922	0.00913078	0.00674834	0.0032187	0.00709934	0.00138044	0.00261942	0.00139448	0.00138666	0.0218432	0	0.0311062	0.00200658	0.0119864	0.00720697	0.0106142	0.0291559	0.00141269	0.00129446	0.00146924	0.00120446	0.0262514	0.0149192	0.00131751	0.00125551
388	198380		k__Bacteria; p__Firmicutes; c__Clostridia; o__Clostridiales	0.0053792	0.00532704	0.00524615	0.00536643	0.00532695	0.00502697	0.00659243	0.00543008	0.00524786	0.00539198	0.00560656	0.00555561	0.00597855	0.0109898	0.0149386	0.0205975	0	0	0	0	0	0	0.0125094	0	0	0	0	0	0.105465	0	0.00530262	0.00555508	0.157398	0.00587516	0.00554008	0.00551324	0.0277955	0.0216211	0.0249396	0.0228523	0.0259378	0.0019506	0.00157909	0.00159698	0.261177	0.00285418
389	198404		k__Bacteria; p__Firmicutes; c__Clostridia; o__Clostridiales; f__Ruminococcaceae	0.000744519	0.000705053	0.00121832	0.000742752	0.00101181	0.000695768	0.000729604	0.000751562	0.000726341	0.000746288	0.000741673	0.000734209	0.000725497	0.000686235	0	0	0.00568262	0.00156932	0.00250631	0	0.00433631	0	0	0.00105048	0	0.00111985	0	0.00148371	0.00231069	0	0.00129923	0.000394394	0.0107891	8.55684e-05	0.00612746	0.00108565	0.00197275	0.000621565	0.000716967	0.00203561	0.000745664	0.000399797	0.00041829	0.000948083	0.000437323	0.00121691
390	198426		k__Bacteria; p__Firmicutes; c__Clostridia; o__Clostridiales; f__Lachnospiraceae	0.000317438	0.000345743	0.00216536	0.000200812	0.000318246	0.000696636	0	0.000190243	0	0.00132116	0	0	0.00102281	0.000289967	0.000281645	0.000280044	0.000265997	0.000277437	0.000283981	0.000264112	0.000280488	0.000290357	0.000293919	0.000277595	0.000291742	0.000278592	0.000290613	0.000285032	0.000293569	0.000291923	0	0	0	0	0.00998075	0	0.0033396	0.00104536	0	0	0	0.000330381	0.000613071	0.00151621	0.000361392	0.000344384
391	198449		k__Bacteria; p__Bacteroidetes; c__Bacteroidia; o__Bacteroidales; f__Bacteroidaceae; g__Bacteroides	0.000899589	0.000100185	0.000577363	0.000615568	0.000104765	9.88653e-05	0.000356671	0.000106793	0.0021607	0.00463866	0.000580227	0.000344596	0.00010309	0.000118667	0.00105822	0.000114606	0.000108857	0.000659018	0.000116217	0.000108086	0.000114788	0.0151904	0.000120284	0.00122234	0.000119393	0.000114012	0.000118931	0.000116647	0.00131656	0.000119468	0.00243955	0.00223404	0.00255498	0.00270296	0.0025488	0.00241107	0.0643493	0	0	0	0.00023318	0.00225899	0.00479267	0.00237665	0.00247103	0.00235474
392	198489		k__Bacteria; p__Firmicutes; c__Clostridia; o__Clostridiales	0.000618648	0.000559347	0.000583113	0.000362366	0.00189147	0.000339444	0.000355951	0.000605291	0.00234048	0.000364091	0.000820206	0.000590132	0.000580972	0.00148011	0.0037645	0.00334886	0.00166147	4.44459e-06	4.54943e-06	4.23112e-06	0.000407881	4.65156e-06	0.00157915	0.00110971	4.67376e-06	0.0035317	4.65567e-06	4.56626e-06	0.00119737	4.67666e-06	8.02584e-05	7.34972e-05	0.00137924	8.89241e-05	0.0156516	0.00210672	0.000646348	0.000502769	0.000579938	0.0005314	0.00508144	3.30726e-05	0.000250226	3.47953e-05	3.61769e-05	3.44744e-05
393	198552		k__Bacteria; p__Firmicutes; c__Clostridia; o__Clostridiales; f__Lachnospiraceae	0.00419494	0	0.000304972	0.0259293	0.0632156	0	0.0011979	0.0530948	0.0316847	0.00246095	0.00283532	0	0.0105119	0.00618866	0.00601105	0.00597687	0.00567708	0.00592124	0.019492	0.0121245	0.0185751	0.00945302	0.0226511	0.0059246	0.00622654	0.00594588	0.00620245	0.00608334	0.00626553	0.00623041	0.000542455	0.000496756	0.000568122	0.000601025	0.00101353	0.00602684	0.000956319	0.00110486	0.011879	0.000353461	0.000401186	0	0.00582528	0.00898672	0	0
394	198587		k__Bacteria; p__Firmicutes; c__Clostridia; o__Clostridiales; f__Ruminococcaceae	0.00249811	0	0.0223062	0.01084	0.00867516	0.00181237	0.00316351	0.00186337	0.00574559	0.00195698	0.000447408	0.00911955	0.00389628	0.00319872	0.00310692	0.00308925	0.0029343	0.0030605	0.00313269	0.0029135	0.00309415	0.00320302	0.00324231	0.00306223	0.0032183	0.00307323	0.00320585	0.00314428	0.00323845	0.0032203	0.00347257	0	0	0.0195114	0.0329032	0	0.0298366	0.0063008	0.00304017	0.00340147	0.00379059	0.00187985	0.0265484	0.104979	0.0014724	0.00140311
395	198696		k__Bacteria; p__Firmicutes; c__Clostridia; o__Clostridiales	0.00107453	0.00179781	0.00327945	0.000400085	0.0028123	0.00214908	0.00538178	0.00159528	0.00221609	0.00623131	0.000551929	0.00115506	0.00190049	0.00406835	0.00511601	0.00370184	0.00193249	0.00531489	0.00291057	0.000203744	0.000636823	0.00152896	0.000773744	0.000214145	0.00255833	0.00552526	0.000224188	0.0077377	0.00146957	0.000798652	7.11717e-06	6.51759e-06	7.45393e-06	0.00287325	0.0157034	0.000267349	0.00117969	0.000917636	0.00105848	0.000969892	0.00110085	7.89188e-05	0.00656223	0.00362268	8.63263e-05	8.22637e-05
396	198733		k__Bacteria; p__Bacteroidetes; c__Bacteroidia; o__Bacteroidales; f__Prevotellaceae; g__Prevotella; s__copri	0.0118193	0.00911713	0.0128264	0.0101327	0.00980782	0.0206916	0.00969658	0.0102305	0.00939242	0.00965036	0.00959067	0.00974295	0.0110862	0.00832206	0.0153787	0.0346252	0	0	0.0455221	0.00454162	0.018325	0.000809018	0.00164114	0.0054166	0.0563593	0	0.00829409	0	0.096229	0.000656816	0.00253468	0.00598213	0.00265461	0.00280835	0.00313846	0.00250509	0.00162649	0.0116031	0.00145938	0.00264727	0.00151779	0.000247179	0.000258612	0.000260053	0.00027038	0.000257655
397	198786		k__Bacteria; p__Bacteroidetes; c__Bacteroidia; o__Bacteroidales; f__Prevotellaceae; g__Prevotella; s__copri	0.00412437	0	0.00793243	0.00178338	0.00174924	0.00418136	0.000473405	0.00383141	0.00196635	0.00195441	0	0	0.00454651	0.00476626	0.00411002	0.00177448	0.000461759	0.000481619	0.000492979	0.000458487	0.000486915	0.000504046	0.00152108	0.00190114	0.000506451	0.00199337	0.000504492	0.00545649	0.000509623	0.00262622	0.000500457	0.0036873	0.000174744	0.000387067	0.000387326	0.00181818	0.000221108	0.00565338	0.00019839	0.00362462	0.00147937	0	0.000502883	0.00187716	0	0
398	198788		k__Bacteria; p__Bacteroidetes; c__Bacteroidia; o__Bacteroidales; f__Bacteroidaceae; g__Bacteroides	0.000390652	0.00374006	0.000913415	0	0	0.000133957	0.000165657	0.000254267	0.000413829	0.000241317	0.00100778	0.00170259	4.98342e-05	0.000341493	0.000331692	0.000329806	0.000313264	0.00171235	0.000334443	0.000311044	0.000330329	0.000341952	0.000346147	0.000326922	0.000343583	0.000328096	0.000342254	0.000335681	0.000345735	0.000343797	0.00150478	0.00102248	0.00116937	0.0012371	0.00116654	0.0011035	0.0185719	0	0.000855059	0	0.00248352	0.000152304	0.0174483	0.00118126	0.0001666	0.000675064
399	198814		k__Bacteria; p__Firmicutes; c__Clostridia; o__Clostridiales; f__Ruminococcaceae	0.0257196	0.0243881	0.0301041	0.058494	0.02755	0.0150827	0.133004	0.0234779	0.0109452	0.0169556	0.0227133	0.0156999	0.0687621	0.0437719	0.0327522	0.00456743	0.0134396	0.00506789	0.081987	0.00430759	0.0452572	0.00473563	0.00531778	0.00452749	0.030837	0.00454375	0.00473982	0.00464879	0.632403	0.00476119	0.00523375	0.00479284	0.115927	0.00579885	0.00546812	0.00517265	0.0175025	0.0136145	0.0319246	0.0143898	0.0163327	0.013478	0.00709948	0.00511813	0.0317768	0
400	198848		k__Bacteria; p__Firmicutes; c__Clostridia; o__Clostridiales; f__Ruminococcaceae; g__Ruminococcus	0	0.000749694	0	0	0	0.000911363	0.0025801	0	0	0	8.97413e-05	0.00135604	0.00132489	0.000128724	0.00012503	0.000124319	0.000118083	0.00423249	0.000126067	0.000117246	0.000124516	0.000128897	0.000697061	0.000918718	0.000129512	0.000123674	0.000129011	0.000126533	0.000130323	0.000129593	0.00248806	0.00227846	0.00260579	0.0027567	0.00259948	0.00245901	0.00208456	0.00219835	0.00187038	0.00726932	0.00194524	0.000201027	0.000412858	0.000654047	0.000219896	0.000209547
401	198866		k__Bacteria; p__Bacteroidetes; c__Bacteroidia; o__Bacteroidales; f__Porphyromonadaceae; g__Parabacteroides	0.0303692	0	0.128996	0.0976643	0.0371049	0	0.0438017	0.0304173	0.581497	0.0182314	0.141101	0	0.0156973	0.0322713	0.146988	0.0788459	0.118806	0.302949	0.0752884	0.0233767	0.0258246	0.017904	0.0163795	0.0143056	0.0255508	0.026324	0.0253413	0.0340507	0.0431425	0.015044	0.0320707	0.0203014	0.0245098	0.0245627	0.0854099	0.0244266	0.00984796	0.00766035	0.00883611	0.0270759	0.316574	0	0.0492528	0.106542	0	0.0081975
402	198869		k__Bacteria; p__Bacteroidetes; c__Bacteroidia; o__Bacteroidales; f__Prevotellaceae; g__Prevotella; s__stercorea	0	0.000198917	9.17812e-05	0	0.000396137	0.000780264	0.00130449	0.000616592	0	0	0.000587885	9.33616e-05	0.00676481	0.000139524	0.00013552	0.00283502	0.000127991	0.000133495	0.000136644	0.000127084	0.000134963	0.000139712	0.000141426	0.000133571	0.00114452	0.00646274	0.000139835	0.00013715	0.000141257	0.000140466	0.00215482	0.0057925	0.00804888	0.00238749	0.00225132	0.151627	0	0.0137253	0.0435657	0	0.0501981	0.0188835	0	1.3682e-05	0	0
403	198909		k__Bacteria; p__Firmicutes; c__Clostridia; o__Clostridiales; f__Lachnospiraceae; g__Lachnospira	0.000583894	0.0112461	0.00164031	0	0.00165319	0.000809054	0.000345368	0.000915824	0.00175269	0.00443133	0.000199605	0	0.000960813	0.00087145	0.000846439	0.0025933	0.000799412	0.000833793	0.00085346	0.00297145	0.000842962	0.00087262	0.000883326	0.000834266	0.000876784	0.000837262	0.000873392	0.00220584	0.000882275	0.000877329	0.000126067	0.000115447	0.000132032	0.000485324	0.00535063	0.000124595	0.000391783	0	0	0.00224193	0.00433203	8.40807e-05	0.000961674	0.00295214	9.19727e-05	8.76443e-05
404	198910		k__Bacteria; p__Firmicutes; c__Clostridia; o__Clostridiales; f__Ruminococcaceae	0.000460976	0	0.00399397	0.0101426	0	0.000525526	0.00104005	0.000401522	0.002921	0.00152411	0.000280124	0.00164042	0.00169643	0.000999387	0.000970704	0.000965186	0.000916774	0.000956202	0.000978756	0.000910276	0.000966717	0.00100073	0.00101301	0.000956744	0.0010055	0.00303275	0.00100161	0.000982378	0.0010118	0.00100613	0	0	0.000253881	0.00196856	0.0227579	0	0.00602038	0.00582313	0.000231992	0.000212576	0.00174283	0.000309172	0.00612889	0.0274503	0.000338191	0.000322276
405	198928		k__Bacteria; p__Firmicutes; c__Clostridia; o__Clostridiales; f__Lachnospiraceae; g__[Ruminococcus]	0.00290287	0	0	0.00288314	0.0107511	0	0	0	0.016103	0.000236612	0	0	0	0.00110564	0.00107391	0.0010678	0.00101424	0.00105786	0.00108281	0.00736812	0.00106949	0.00110712	0.00112071	0.00105846	0.00111241	0.00106226	0.0011081	0.00108682	0.00111937	0.0011131	0.000313678	0.000287253	0.00032852	0.000347547	0.000327725	0.000310016	0.000410792	0.000319539	0.000368584	0.000337736	0.000383337	2.13386e-05	0.00154129	0.00820949	2.33416e-05	2.22431e-05
406	198947		k__Bacteria; p__Firmicutes; c__Clostridia; o__Clostridiales; f__Ruminococcaceae	0	0	0.00772832	0.0119534	0.00223278	0	0.000480395	0.000546134	0	0.00148126	0	0.00627456	0.000799215	0.000998502	0.000969845	0.00265755	0.000915962	0.000955355	0.00097789	0.00090947	0.00198701	0.000999843	0.00632624	0.000955897	0.00100461	0.00095933	0.00100073	0.000981508	0.00101091	0.00100524	0.000967136	8.56952e-06	0.0023923	1.03682e-05	0.00514661	0.000483899	0.00362749	0.0017533	0	0	0	9.45256e-05	0.00300309	0.00433006	0.000103398	9.8532e-05
407	199036		k__Bacteria; p__Firmicutes; c__Clostridia; o__Clostridiales	0.00221337	0	0.00160133	8.05563e-05	0.00106467	0.000680584	0.000268248	0.000955251	0.000199512	0.000388843	4.29276e-05	0.000751641	0.00175583	0.000211593	0.0012311	0.000934127	0.0020022	0.00020245	0.00302463	0.000192726	0.000204676	0.000211877	0.000214476	0.000202564	0.00102703	0.000203292	0.000212064	0.000207992	0.000214221	0.00021302	0.00108414	0.00131599	0.00217024	0.00100618	0.000729997	0.00884513	0.00408143	0.00213714	0.00971424	0.00229153	0.00400846	0.000538969	0.00457797	0.00236113	0.000589559	0.000561813
408	199047		k__Bacteria; p__Firmicutes; c__Clostridia; o__Clostridiales; f__Ruminococcaceae	0.000195135	0.000413981	0.000677409	0.00045663	0.000464912	0.000182358	0.000451113	0.000196981	0.000190371	0.000930764	0.000194389	0.000192433	0.000190149	1.15726e-05	1.12405e-05	0.000676764	0.000835147	1.10725e-05	1.13337e-05	1.05407e-05	1.11943e-05	1.15881e-05	0.000533962	0.000377688	0.000754175	0.00157107	0.00440264	1.13756e-05	1.17163e-05	1.16507e-05	0.00655917	0.000394577	0.00719912	0.00842172	0.0264089	0.000622531	0.0161774	0.0185364	0	0	0.00239038	0.0011374	0.00119001	0.00146842	0.0062106	0.0011856
409	199054		k__Bacteria; p__Firmicutes; c__Clostridia; o__Clostridiales; f__Lachnospiraceae	0.000158169	0.000284171	0.00173094	0.000550981	0.00671102	0.00099122	0.00145884	0.000424131	0.00019845	0.00259377	0	0.000890834	0.000963508	0.000711872	0.000691441	0.00068751	0.000653026	0.000681111	0.000697177	0.000648398	0.000688601	0.000712828	0.000721574	0.000681498	0.00071623	0.00172756	0.000713458	0.000699757	0.000720715	0.000716675	6.93678e-05	0.000238846	0.00269214	0.00118013	0.0208867	0.000888631	0.0030522	0.000562989	0.0006494	0.00469765	0.000675392	0.000154562	0.00588265	0.0155653	0.00016907	0.000161113
410	199081		k__Bacteria; p__Firmicutes; c__Clostridia; o__Clostridiales; f__Lachnospiraceae; g__Coprococcus	0.00294851	0	0	0.00141196	0	0.00162073	0.00199078	0.000784148	0.000183867	0.00219023	0	0	0.00172569	0.000311106	0.000302177	0.000300459	0.000285388	0.000297662	0.000304683	0.000283366	0.00093885	0.000311523	0.000315345	0.000297831	0.00031301	0.000918673	0.000311799	0.000305811	0.00408712	0.000313205	5.76006e-06	0.00241866	0.00773286	6.38199e-06	0.00218763	5.69281e-06	0.000191597	0.000149036	0.00102449	0.024376	0.000178792	0.000896847	0.0025463	0.00211474	0.00365623	0.000934859
411	199141		k__Bacteria; p__Firmicutes; c__Clostridia; o__Clostridiales; f__Ruminococcaceae; g__Ruminococcus	0.00103489	0.000980035	0.0010093	0.00103244	0.00130072	0.000967129	0.00101416	0.00104468	0.00100963	0.00128621	0.00103094	0.00102056	0.00100845	0.000699841	0	0.00195923	0.000792577	0	0	0	0.0103699	0	0.00465173	0	0	0	0	0	0.011795	0	0.000616434	0	0.0399647	0	0	0.00178493	0.00377318	0.00293501	0.0033855	0.00310215	0.00352101	0.00171826	0.000557515	0.000560622	0.000582883	0.000555452
412	199182		k__Bacteria; p__Firmicutes; c__Clostridia; o__Clostridiales; f__Ruminococcaceae	0.000431052	0	0.000350769	0	0.0142707	0	8.63599e-05	0.00960641	0.000702121	0.000541593	0	0	0.00376246	0.000787721	0.000765114	0.000760764	0.0025947	0.000753683	0.00077146	0.000717484	0.000761971	0.00078878	0.000798457	0.000754111	0.000792543	0.000756819	0.0107593	0.000774315	0.000797506	0.000793036	0.000135869	0.000124423	0.000142298	0.000150539	0.000141954	0.000134283	6.69195e-05	0.000615803	6.00438e-05	5.50184e-05	6.2447e-05	1.34648e-05	0.00113254	0.00268025	1.47286e-05	1.40354e-05
413	199190		k__Bacteria; p__Bacteroidetes; c__Bacteroidia; o__Bacteroidales; f__Bacteroidaceae; g__Bacteroides	0.0152857	0.0144754	0.0149076	0.0152494	0.0151372	0.0142848	0.0149795	0.0154303	0.0149125	0.015322	0.0154754	0.015074	0.0148951	0.00142044	0.0034729	0.00132843	0.00062955	0.000656625	0.0674862	0.000625088	0.000663846	0.000687202	0.000695633	0.000656998	0.000690481	0.000659357	0.00068781	0.0017	0.405422	0.000690911	0.0236995	0.0202791	0.0249505	0.0245356	0.0231363	0.0344075	0.0103634	0	0	0.0196953	0.33024	0.00553527	0.00590507	0.00582358	0.00605483	0.00614697
414	199226		k__Bacteria; p__Firmicutes; c__Clostridia; o__Clostridiales; f__Ruminococcaceae	0	0.00217694	0.00189993	0.00161208	0.00121785	0.000127294	0.00207206	0.000849215	0.000123425	0.000579281	0.00166971	0.000821711	0.00490869	0.000289274	0.000280972	0.000279374	0.00111095	0.000276774	0.000283302	0.00280928	0.00192644	0.000289662	0.00886233	0.000276931	0.00638301	0.000277925	0.000289918	0.000284351	0.000292867	0.000291226	0.000287756	0.000263515	0.00409128	0.000318826	0.000300642	0.000284397	0.000614652	0.00103958	0.000551498	0.00050534	0.000573572	0	6.73504e-05	0.000814257	0.00111556	0.000242218
415	199228		k__Bacteria; p__Firmicutes; c__Clostridia; o__Clostridiales; f__Lachnospiraceae; g__Coprococcus	0.00345362	0.00327054	0.0033682	0.00344542	0.00369568	0.00345825	0.00338443	0.00348628	0.00336929	0.00371043	0.00344041	0.00340579	0.00336538	0.0421461	0.0100581	0.00380164	0.00475792	0	0.002384	0.000664344	0.00382177	0.00601772	0.00709092	0.00129136	0.0042535	0.00177134	0	0.0018676	0.00572225	0	0.00120876	0.00940873	0.00163875	0.000702579	0.00323085	0.0177136	0.000880069	0.0109534	0.0148639	0.00105469	0.00239279	0.0134752	0.000349432	0.000351379	0.00727098	0.00111252
416	199283		k__Bacteria; p__Firmicutes; c__Clostridia; o__Clostridiales; f__Ruminococcaceae	0.00177803	0	0.0178992	0.0207311	0.00494172	0.00128619	0.00348248	0.00167164	0.00249644	0.00271818	0	0.0153718	0.00297623	0.00333089	0.0032353	0.00321691	0.00305555	0.00318696	0.00326213	0.00303389	0.00322201	0.00333537	0.00337629	0.00318877	0.00335129	0.00320022	0.00333832	0.00327421	0.00337227	0.00335337	0.00145061	0	0.00284633	0.00411171	0.0326186	0	0.0192905	0.0059981	0.00169649	0.00155451	0.00327588	0.000810431	0.0390986	0.0614317	0.0008865	0.00084478
417	199286		k__Bacteria; p__Firmicutes; c__Clostridia; o__Clostridiales	0	0	0.00867704	0.00483716	0.0191749	0	0	0.0256897	0	0	0.000617483	0.000242413	0.00520027	0.011025	0.00186858	0.00151952	0.000634289	0.000661568	0.000677173	0.000629793	0.00272351	0.000692375	0.0281006	0.0025385	0.00164588	0.00116338	0.000692987	0.000679679	0.0204434	0.000696111	0.000564089	0.00153564	0.0223423	0.000624995	0.000589349	0.0279663	0.00247407	0.00192448	0.0249668	0.00203407	0.00355311	0.0194625	0.00133477	0.00202617	0.0376449	0
418	199293		k__Bacteria; p__Firmicutes; c__Clostridia; o__Clostridiales; f__Ruminococcaceae	0	0	0.00666661	0.00450145	0.00106328	0.000653083	0.00288939	0	0	0.00250174	0	0.00525208	0.00100523	0.000544013	0.0005284	0.000525396	0.00146697	0.000520506	0.000532783	0.000495506	0.000526229	0.000544744	0.000551427	0.000951167	0.000547343	0.00143829	0.0108546	0.00234023	0.000550771	0.000547684	0.000869501	0.000108176	0.000548505	0.000586293	0.00156264	0.000427049	0.00144854	0.00318253	0	0	0	4.92064e-05	0.00250367	0.00273089	5.3825e-05	5.12919e-05
419	199301		k__Bacteria; p__Firmicutes; c__Clostridia; o__Clostridiales; f__Lachnospiraceae	0.00260867	0.000608328	0.00148329	0.00121922	0.00547603	0.00283359	0.00522673	0.0015492	0.00124061	0.00573095	8.42911e-06	0.00057426	0.00210581	0.00133778	0.00129939	0.001292	0.0012272	0.00127998	0.00131017	0.0012185	0.00129405	0.00133958	0.00135601	0.0012807	0.00134597	0.0012853	0.00134076	0.00131502	0.0013544	0.00134681	0	0	0.000608232	0	0.00351388	0	0.000455851	0.000354589	0.000409013	0.000374781	0.000425384	5.04073e-05	0.00325038	0.00529337	5.51387e-05	5.25437e-05
420	199335		k__Bacteria; p__Firmicutes; c__Clostridia; o__Clostridiales; f__Ruminococcaceae; g__Ruminococcus	0	0	0	0.000324245	0.000164459	0	0	0.0073942	0	0.000458073	0	0.000305138	0.00749388	0.00430501	8.63463e-05	8.58554e-05	8.1549e-05	8.50563e-05	8.70625e-05	8.09711e-05	0.00838521	8.90171e-05	0.00308938	8.51045e-05	8.94418e-05	8.54102e-05	8.90958e-05	8.73847e-05	0.00826923	8.94974e-05	0.00042442	0	0.0157038	0	0	0.0107934	0.00147935	0.00115073	0.00366299	0.00121626	0.00138048	0.00114992	0.000371346	0.000373415	0.000388243	0.000369972
421	199344		k__Bacteria; p__Firmicutes; c__Clostridia; o__Clostridiales; f__Lachnospiraceae	0.000278477	0.000263715	0.000735375	0.000277816	0.00079311	0.000260243	0.000272898	0.000281111	0.000271678	0.00167909	0.000277413	0.000274621	0.000501386	0.00146873	0.00281104	0.00266682	0	0	0	0	0	0	0.000519665	0	0.0007407	0.000778454	0	0.00153881	0.00118636	0	0.000587028	0.000136706	0.00153662	0.00248773	0.0212044	0.00264212	0.000324561	0.000820245	0.00491122	0.00300093	0.000302869	0.00114161	0.00146275	0.00149424	0.00124876	0.00118999
422	199354		k__Bacteria; p__Bacteroidetes; c__Bacteroidia; o__Bacteroidales; f__[Barnesiellaceae]	0	6.12798e-05	0	0	7.66628e-05	6.09876e-05	0	0	0.00117045	0	6.55602e-05	0	0	6.26784e-05	6.08796e-05	6.05335e-05	5.74972e-05	5.997e-05	6.13846e-05	5.70897e-05	6.06295e-05	6.27627e-05	6.35327e-05	6.00041e-05	6.30621e-05	6.02195e-05	6.28181e-05	6.16117e-05	6.3457e-05	6.31013e-05	3.25235e-06	2.97836e-06	3.40624e-06	3.60351e-06	0.00023623	3.21438e-06	2.97171e-06	2.31158e-06	2.66637e-06	2.44321e-06	0.000575936	1.38692e-05	1.45107e-05	0.000286557	1.5171e-05	1.4457e-05
423	199374		k__Bacteria; p__Firmicutes; c__Clostridia; o__Clostridiales	0.0207287	0.0188178	0.0193873	0.019579	0.0205376	0.0188021	0.0194961	0.0213572	0.0205761	0.0201695	0.0200455	0.0203555	0.0198595	0.0144061	3.46661e-05	0	0.0171901	0	0.0169813	0.000805834	0.0597721	0.00527061	0.18028	0.0486906	0.00276393	0.0161755	0.0121738	0	0.181967	0	0.00412105	0.00224211	0.0128909	0.00168831	0.0095009	0.0548066	0.00165259	0.00128549	0.0417281	0.00860734	0.00154214	0.00772451	0	0	0.0398296	0.0450167
424	199422		k__Bacteria; p__Firmicutes; c__Clostridia; o__Clostridiales; f__Ruminococcaceae; g__Oscillospira	0.000441414	0.000584767	0.000153883	0.000675427	0.00306392	0.000361311	0.000420079	0.000161059	0.000598733	0.00133561	0.000152465	0.00658758	0.00225051	0.000209785	0.000203764	0.000202606	0.00102504	0.00730372	0.000205455	0.00019108	0.000202927	0.0190808	0.000212644	0.000200834	0.000211069	0.000201555	0.000210253	0.000206215	0.000212391	0.000211201	0.0100649	8.03966e-05	0.000276882	9.72717e-05	9.17239e-05	8.67676e-05	0.001581	0.000313364	0.000361462	0.000331209	0.00191108	0	0.000312382	0.00638002	0	0.00279753
425	199524		k__Bacteria; p__Firmicutes; c__Clostridia; o__Clostridiales	0.0690705	0.0640548	0.0749135	0.0674431	0.0720076	0.0671348	0.0752068	0.0673605	0.0678737	0.0695624	0.0676593	0.0655469	0.0669529	0.127175	0.269345	0.2615	0.10216	0.174018	0.0113833	0	0	0.0710614	0.0341639	0.00747125	0.0173121	0.437149	0.0697258	0.178738	0	0.01443	0.0027935	0.00221699	0.00295674	0.00381138	0.0191805	0.00516213	0.00608592	0.004734	0.00546061	0.00500358	0.00567917	0.0003415	0.0105665	0.00267844	0.00440968	0.000355974
426	199534		k__Bacteria; p__Bacteroidetes; c__Bacteroidia; o__Bacteroidales; f__Rikenellaceae	0.0105699	0.00150622	0	0.0269086	0.0147983	0	0.00586292	0.0122711	0.0430003	0.0109146	0.00345518	0.000448935	0.0108013	0.0038767	0.0134594	0.00526566	0.00695049	0.00199144	0.0366014	0.00594307	0.0363718	0.00208418	0.0263759	0.00199257	0.00209412	0.00390723	0.00208602	0.00204596	0.00210724	0.00209542	0.00844557	0.00743365	0.154382	0.00447469	0.0104098	0.00593278	0.0077714	0.00604507	0.00811488	0.00774093	0.199168	0	0.0457794	0.0010747	0.0224061	0.197799
427	199543		k__Bacteria; p__Firmicutes; c__Clostridia; o__Clostridiales; f__Ruminococcaceae; g__Ruminococcus	0.000295836	0	0.00272999	0.00103783	0.00309429	0	1.63457e-05	0.00359626	0.031136	0.00225622	0.00188784	0.000350233	0.00175796	0.000445818	0.000433023	0.00707138	0.000408965	0.000426553	0.000436615	0.022815	0.000431244	0.0199801	0.000451893	0.000426795	0.000448547	0.000428328	0.000446811	0.00043823	0.000451356	0.000448826	0.00111286	0.00101911	0.00116552	0.00123302	0.00140976	0.00109987	0.00143028	0.00111256	0.00128332	0.00117592	0.00133469	4.22003e-05	0.00656355	0.000153979	4.61613e-05	4.39889e-05
428	199640		k__Bacteria; p__Firmicutes; c__Clostridia; o__Clostridiales; f__Ruminococcaceae; g__Ruminococcus	0.00707559	0.00667186	0.00712615	0.00731559	0.00949356	0.00658533	0.00666322	0.00737974	0.00663342	0.00681559	0.00677344	0.0072068	0.00687116	0.00575268	0	0	0.0385625	0	0.00502298	0	0.00590401	0.0222656	0.00145543	0.107788	0	0.00806817	0	0	0.00344448	0	0.000233275	0.000213623	0.000244313	0.000258462	0.000243721	0.000230552	0	0	0.00195124	0	0	2.27056e-05	0.000128275	0.000366465	2.48368e-05	2.36679e-05
429	199677		k__Bacteria; p__Firmicutes; c__Clostridia; o__Clostridiales	0.00185539	6.66066e-05	0.00190171	0.00166549	0.00675484	0.00122763	0.0108196	0.00109202	0.000157105	0.0162987	0	0.000285035	0.00263924	0.00140737	0.00381896	0.00310397	0.00129103	0.0041834	0.00137832	0.00128188	0.00136136	0.00467518	0.00142655	0.00134732	0.00141599	0.00339678	0.00141051	0.00138342	0.00142485	0.00141687	0	0	0.00102273	0.000305123	0.00719573	0.000928918	0.001352	0.00015548	0.00246615	0.000164334	0.00168775	0.000133755	0.00428665	0.00869823	0.00014631	0.000139424
430	199702		k__Bacteria; p__Firmicutes; c__Clostridia; o__Clostridiales; f__Ruminococcaceae; g__Faecalibacterium; s__prausnitzii	0.000380302	0	0.00256718	0.00192563	7.1153e-06	0.000619944	0.000599381	0.000812598	9.97443e-05	0.000555872	0	0.00509416	0.00054964	0.000123065	0.000119533	0.00430606	0.00140967	0.000117747	0.000120525	0.000112092	0.00075035	0.00012323	0.000946081	0.000694398	0.000123818	0.000118237	0.000123339	0.00253986	0.000124594	0.001846	0.00192596	0.000167351	0.00142994	0.000725852	0.01312	0.00212942	0.00170468	0.0102718	0.00030224	0.000276944	0.000314337	0.000821936	0.00179174	0.0023264	0.00662088	0.00106206
431	199716		k__Bacteria; p__Bacteroidetes; c__Bacteroidia; o__Bacteroidales; f__Bacteroidaceae; g__Bacteroides	0.00396285	0.00375278	0.00411261	0.00395344	0.00420075	0.00370336	0.00388346	0.00400033	0.00386609	0.00397226	0.00419582	0.00466128	0.00386159	0.000199274	0.00112903	0.00551772	0.000182801	0.102468	0.00019516	0.000181506	0.00019276	0.00269155	0.00020199	0.000190771	0.000200494	0.000191456	0.000199718	0.000195883	0.00969717	0.000200619	0.00153113	0.00140214	0.00160357	0.00169645	0.00159969	0.00151325	0.0248338	9.99896e-05	0.00109607	0.000105684	0.000119953	0.00154017	0.000640937	0	0.00146013	0.0223923
432	202162		k__Bacteria; p__Firmicutes; c__Clostridia; o__Clostridiales; f__Ruminococcaceae; g__Ruminococcus	0.00957991	0.00881017	0.00956888	0.00928126	0.00921298	0.00869416	0.00911696	0.00939134	0.00907619	0.00932544	0.00926777	0.00917451	0.00931146	0.000595821	0.000578721	0.260922	0.000546568	0.000570075	0.000583521	0.000542694	0.000576344	0.000596621	0.0178443	0.000570398	0.00654204	0.000572447	0.000597149	0.00161141	0.000603222	0.000599841	0	0.000752159	0.0142778	0	0	0	0.000856626	0.000666336	0.00076861	0.000704281	0.000799374	0.000325074	0.00034011	0.000342005	0.000355586	0.000338851
433	204126		k__Bacteria; p__Firmicutes; c__Clostridia; o__Clostridiales; f__Ruminococcaceae; g__Oscillospira	0.00159165	0.000795425	0.00207245	0.00326505	0	0	0.00526088	0.00117763	0.00081308	0	0.00355606	0.000458292	0.000847205	0.000273405	0.00261051	0.00276695	0.00541848	0.000261591	0.000267761	0.00128624	0.00177393	0.000273772	0.00355017	0.000261739	0.000275078	0.000262679	0.000274014	0.000268752	0.000276801	0.000275249	6.64794e-05	6.0879e-05	0.00148276	7.36574e-05	6.94564e-05	6.57033e-05	0.000273054	0.000212398	0.000244999	0.000224493	0.000254805	0.00110199	0.0015923	0.000469508	8.1972e-06	7.81142e-06
434	205148		k__Bacteria; p__Firmicutes; c__Clostridia; o__Clostridiales; f__Lachnospiraceae; g__Lachnobacterium	0.0200273	0	0.00651618	0.0820918	0.26721	0.0028344	0.00308258	0.0676581	0.00401195	0.013719	0	0.015589	0.0803646	0.0246587	0.023951	0.0256183	0.0248544	0.0235932	0.0241497	0.02246	0.0314659	0.0246918	0.0264098	0.0236065	0.0248096	0.0236913	0.0247136	0.024239	0.0313964	0.0248251	0.00786087	0.00719865	0.00866845	0.00870963	0.0104268	0.0335449	0.0133577	0.0103904	0.0119852	0.0151644	0.0140114	0.00659295	0.154958	0.13056	0.0150391	0.00086619
435	205241		k__Bacteria; p__Firmicutes; c__Clostridia; o__Clostridiales; f__Ruminococcaceae	0.000827745	1.17558e-05	0.00225326	0.0181679	0.00741774	0.00028542	0	0.00104085	0.000289565	0.00206253	1.79124e-05	0.000420778	0.000791628	0.000878408	0.00549935	0.000848347	0.00694916	0.000840451	0.000860275	0.000800085	0.000849693	0.000879588	0.000890379	0.000840928	0.000883785	0.000843948	0.000880366	0.000863458	0.00383683	0.000884335	0	0	0.00064496	0	0.00034035	0.00199353	0.000139068	0.000108175	0.000124779	0.000114336	0.00153061	4.38217e-05	0.00135369	0.00218941	4.79349e-05	4.5679e-05
436	205781		k__Bacteria; p__Firmicutes; c__Clostridia; o__Clostridiales; f__Ruminococcaceae	0	0.0199736	0	0	0	0	0	0	0	0	0.0277082	0	0	0.00475136	0.000641681	0.0340181	0.00060603	0.000632094	0.000647004	0.000601735	0.000639045	0.000661529	0.000669645	0.000632453	0.000664686	0.000634724	0.000662114	0.000649398	0.000668848	0.000665099	0.000127808	0.000117041	0.000133855	0.000141608	0.000133531	0.000126316	0.000164119	0.000127662	0.000147256	0.000134932	0.00015315	6.30606e-06	6.59775e-06	6.63451e-06	6.89797e-06	6.57333e-06
437	205904		k__Bacteria; p__Bacteroidetes; c__Bacteroidia; o__Bacteroidales; f__Bacteroidaceae; g__Bacteroides	0.00127894	0.00349868	0.00204905	0.00302741	0.00336523	0.00138135	0.00300728	0.00136036	0.0626506	0.00393274	0.00746796	0.00321295	0.00240034	0.000932554	0.00090579	0.00302632	0.00348877	0.000892257	0.0364748	0.0140628	0.00261135	0.0844913	0.000945263	0.0020636	0.000938263	0.00131114	0.000934632	0.00910319	0.000944138	0.00210451	0.00322912	0.00295709	0.00338191	0.00357778	0.00337372	0.00350941	0.00511833	0.000454946	0.000524774	0.00580603	0.0123601	0.000828301	0.00173489	0.00463199	0.00134277	0.000316877
438	205934		k__Bacteria; p__Firmicutes; c__Clostridia; o__Clostridiales; f__Ruminococcaceae	0.000947583	0.000841344	0.00136501	0.000406885	0.00229203	0.00218801	0.00117378	0.000411711	0.000397895	0.00211197	0.000648439	0.00138241	0.00111703	5.63667e-05	5.4749e-05	5.44377e-05	0.00170103	0.00330101	0.0026252	5.13408e-05	0.000455991	5.64424e-05	0.0026687	0.000787294	0.00079936	0.0101954	5.64923e-05	0.00467013	5.70669e-05	5.6747e-05	0.000714228	0.000708872	0.0003486	0.00845922	0.0027828	0.00158897	0.0316118	0.000495477	0.00032383	0.000813748	0.000336791	0.000253142	0.00144788	0.017069	0.000276902	0.000263871
439	206574		k__Bacteria; p__Firmicutes; c__Clostridia; o__Clostridiales; f__Ruminococcaceae	0.000999204	0.000288093	0.00115588	0.00357028	0.00287919	0.00168521	0.00384399	0.000719391	0.0010154	0.00445181	0.000215819	0.00183546	0.00300052	0.000839973	0.000815866	0.00235502	0.000770538	0.000803677	0.000822634	0.000765077	0.00267458	0.000841102	0.000851421	0.000804133	0.000845115	0.00261613	0.000841845	0.000825678	0.000850407	0.000845641	0.000130492	0.000119499	0.000982946	0.00105187	0.0034815	0.000438066	0.000648875	0.00505854	0	0.00088328	0	0.000167554	0.00133823	0.0111492	0.000183282	0.000174656
440	207390		k__Bacteria; p__Firmicutes; c__Clostridia; o__Clostridiales; f__Lachnospiraceae; g__Blautia	0.000245216	0	0.000218505	0	0	0	0	0	0	0.00021953	0	0.000221464	0	1.39171e-05	1.35177e-05	1.34408e-05	1.27667e-05	1.33157e-05	1.36298e-05	1.26762e-05	1.34622e-05	1.39358e-05	1.41068e-05	1.33233e-05	1.40023e-05	1.33711e-05	1.39481e-05	1.36803e-05	0.001215	1.4011e-05	0	0	0.00134209	0	0	0.0710394	0.00215268	0.00167449	0.00664203	0.00873901	0.00200881	0.00298998	0.00312829	0.00314572	0.00327063	0.00311671
441	207487		k__Bacteria; p__Firmicutes; c__Clostridia; o__Clostridiales; f__Lachnospiraceae; g__Lachnospira	0.00127153	0.000407366	0.00148321	0.00146458	0.00801016	0.000897793	0.000318288	0.0197868	0.00123708	0.00341975	0.000748298	0.00203967	0.00357728	0.00446288	0.0025991	0.00400314	0.00224644	0	0	0.00372501	3.34843e-06	0	0.0112666	0.00383938	0.000578312	0.00757494	0.00703387	0.0101623	0	0	0	0.000197414	0.0117093	0.000218	0.00406814	0.00382666	0.0138659	0.000955208	0.000639185	0.000585689	0.000664769	0.00135126	0.000482361	0.00376059	0.0036891	0.000125527
442	207994		k__Bacteria; p__Firmicutes; c__Clostridia; o__Clostridiales; f__Ruminococcaceae; g__Ruminococcus	0.0017715	0	0.00492155	0.0106447	0.00307406	0	0.000229482	0.00049011	0.0248979	0.000940194	0	0	0	0.00138839	0.00134855	0.00134088	0.0114446	0.0013284	0.00135973	0.0012646	0.00134301	0.00139026	0.00140732	0.0067559	0.00139689	0.00133393	0.00139149	0.00136476	0.00140564	0.00139776	0	0	0	0	0.0045176	0	0	0	0	0	0.00464241	8.97916e-05	0.00191554	0.00730885	9.82197e-05	9.35973e-05
443	208479		k__Bacteria; p__Bacteroidetes; c__Bacteroidia; o__Bacteroidales; f__[Odoribacteraceae]; g__Butyricimonas	0.00204498	0	0.00159791	0.0399983	0.0011299	0	0.0011787	0.00188312	0.00281661	0.00253111	0.000872312	0.000265671	0	0.000136532	0.00917847	0.000131859	0.000125246	0.000130632	0.000133713	0.00652618	0.000132069	0.000136715	0.000138392	0.000130706	0.000137368	0.000131176	0.00862985	0.00310896	0.0299794	0.000137453	5.20415e-05	4.76574e-05	0.00284786	5.76606e-05	5.4372e-05	0.000459536	0.000426273	0.000331581	0.000382475	0.000350463	0.000397783	0	0.00186086	0	0.0023254	0
444	208739		k__Bacteria; p__Firmicutes; c__Clostridia; o__Clostridiales; f__Ruminococcaceae; g__Faecalibacterium; s__prausnitzii	0.00344345	0.00244119	0.00836094	0.0139086	0.00368432	0.00328335	0.00930473	0.00311574	0.00363461	0.00728005	0.00257599	0.0103579	0.00368416	0.000919513	0.00299008	0.0161813	0.00429911	0.000718191	0.00790328	0.000167639	0.00218876	0.000184297	0.0341944	0.0130312	0.00092908	0.00955383	0.0221802	0.00737151	0.0073203	0.00183077	0.0598742	0	0.220712	0	0.00124681	0.0520195	0.0459001	0.239462	0.0123199	0.00976382	0.0103936	0.0108094	0.0144996	0.0145319	0.0533745	0.013652
445	208790		k__Bacteria; p__Firmicutes; c__Clostridia; o__Clostridiales; f__Lachnospiraceae	0.00011841	0.000727682	0	0.00610973	0	0.00108846	0.00421482	0	0	0	0	0.00708304	0.00117327	0.000411497	0.000399687	0.000397415	0.000377481	0.000393716	0.000403003	0.000374806	0.000398046	0.00041205	0.000417105	0.00116874	0.000414016	0.000395354	0.000412414	0.0150314	0.000416609	0.000414274	0.00125781	0	0	0	0	0	0.000116225	9.04069e-05	0.000104283	9.55552e-05	0.000108457	1.30681e-05	0.000244221	0.00177693	1.42947e-05	1.3622e-05
446	208927		k__Bacteria; p__Firmicutes; c__Clostridia; o__Clostridiales; f__Ruminococcaceae	0.0130024	0.0130997	0.0133125	0.0118625	0.0120625	0.0138617	0.0137631	0.0150815	0.012055	0.0200998	0.0155365	0.0124645	0.0186759	0.000478053	0.00441086	0.000418486	0.0276797	0.0148426	0.0227777	0.00471281	0.00255298	0	0.15001	0.0223884	0.00196347	0.102264	0.00411846	0.0176164	0.000925631	0.000290537	0.00996523	0.00912572	0.0152846	0.017656	0.0146422	0.0172534	0.278667	0.00113622	0.00143868	0.0015473	0.00060508	0.00674639	0.0050791	0.00958611	0.0171182	0.00681617
447	209685		k__Bacteria; p__Bacteroidetes; c__Bacteroidia; o__Bacteroidales; f__Bacteroidaceae; g__Bacteroides	0.912127	0.863514	0.889545	0.909686	0.902994	0.852142	0.893847	0.920476	0.889587	0.914017	0.915556	0.899474	0.888552	0.008557	0.00586081	0.0078307	0.768678	8.0372	0.375917	0.00111541	0.00118457	16.9051	0.00645744	0.655162	0.00716533	0.00701947	0.0143849	0.0099088	0.0119084	0.00615438	0.007462	0.00683337	0.00781508	0.00826769	0.0132714	0.00866267	0.0105201	0.0081832	0.00943922	0.0086492	0.0113684	0.000630925	0.000761377	0.00376171	0.000690145	0.000993352
448	209760		k__Bacteria; p__Firmicutes; c__Clostridia; o__Clostridiales; f__Ruminococcaceae; g__Faecalibacterium; s__prausnitzii	7.33466e-05	0	0.00205287	0.000847533	7.45033e-05	0.00055757	0.000648337	0.000816093	0	0.000418502	5.30254e-05	0.00226466	0.000774597	8.62203e-05	8.37458e-05	8.32697e-05	0.000964904	8.24946e-05	8.44404e-05	7.85324e-05	8.34018e-05	0.0014248	0.00345366	0.00126411	0.000884465	8.28378e-05	8.64124e-05	8.47529e-05	0.0013623	0.00185131	0.00278543	0.000568313	0.00274805	0.028617	0.0580105	0.000613348	0.0163941	0.0117799	0.00354056	0.00114558	0.00130026	0.00128921	0.00319297	0.00423462	0.0119295	0.00833006
449	210269		k__Bacteria; p__Proteobacteria; c__Gammaproteobacteria; o__Enterobacteriales; f__Enterobacteriaceae; g__Enterobacter; s__cloacae	0.00550707	0.0028747	0.00738963	0.00329307	0.00300613	0.0042158	0.0037625	0.00409054	0.00628309	0.00329041	0.00376321	0.00773135	0.00344621	0.000773517	0.0261654	3.98263e-05	3.78287e-05	0.0491565	4.03863e-05	0.00333918	0.00644638	4.12929e-05	0.000562732	0.015033	4.149e-05	0.00354078	4.13294e-05	0.00822279	4.17498e-05	0.00167987	0.0049394	0.0148936	0.00520559	0.00645741	0.0144504	0.00514014	0	0.000381427	0.000566297	0.00174533	0.166741	0.0160735	0.00847069	0.00720863	0.00688208	0.00745231
450	210371		k__Bacteria; p__Firmicutes; c__Clostridia; o__Clostridiales; f__Ruminococcaceae	0.000350834	0.000155513	0.000549347	0.00249671	0.000492987	0.000508123	0.00140473	0.000180693	0.000400919	0.00105479	0.000293935	0.000174568	0.000543437	0.000178751	0.000173621	0.000172634	0.00125702	0.000171027	0.000175061	0.000162813	0.000172908	0.000178991	0.000873486	0.000657122	0.000179845	0.0022397	0.00017915	0.000175709	0.000180972	0.000905729	0.0220679	0	0.102303	0	0.00165135	0.00573217	0.0226554	0.148994	0.00620999	0.00273749	0.00536251	0.010368	0.0135372	0.0170789	0.0113412	0.0108074
451	210647		k__Bacteria; p__Firmicutes; c__Clostridia; o__Clostridiales; f__Ruminococcaceae; g__Ruminococcus	0.00227862	0.0103112	0.0122712	0.0817554	0	0.0133537	0	0	0.000527729	0	0	0.0183412	0.0315487	0.0133856	0.0048366	0.13693	0.00182515	0.00190364	0.0232229	0.0497678	0.00192458	0.00199229	0.00201673	0.00190472	0.0020018	0.0120016	0.00199405	0.00195576	0.00569902	0.00200304	0.00130708	0.00119696	0.0123231	0.00186763	0.00136561	0.00129182	0.02256	0.000411978	0.000475211	0.0109097	0.000494231	0.00126995	0.00041805	0.017011	0	0
452	210895		k__Bacteria; p__Firmicutes; c__Clostridia; o__Clostridiales	0	0	0	0	0	0	0	0	0	0	0	0	0	0	0	0	0	0	0	0	0	0	0	0	0	0	0	0	0	0	0.000109501	0.000100276	0.000114682	0.000121324	0.000114404	0.000108222	0.000140542	0.000109322	0.000126101	0.000115547	0.000131149	5.35696e-06	5.60476e-06	5.63598e-06	5.85978e-06	0.000675236
453	210946		k__Bacteria; p__Firmicutes; c__Clostridia; o__Clostridiales; f__Ruminococcaceae; g__Oscillospira	0.00052957	0	0.00156618	0.00184654	0.00161605	0	0.00109333	0.00105553	0	3.34778e-05	0	0.0010247	0.00265399	0.00107154	0.000165877	0.00098162	0.000156661	0.000163399	0.000167253	0.00218618	0.00213531	0.000171008	0.00273626	0.000163492	0.00108292	0.000164079	0.000171159	0.000167872	0.0001729	0.000171931	0.000312	0.00081739	0.0273734	0.000345687	0.00449129	0.00279528	0.000152009	0.000118242	0.0169814	0.000124975	0.000141849	0	0.000875721	0.000706553	0.00460442	0
454	211191		k__Bacteria; p__Firmicutes; c__Clostridia; o__Clostridiales; f__Ruminococcaceae	0.072152	0.0462662	0.1118	0.160501	0.058607	0.0583714	0.202218	0.07755	0.0820078	0.113248	0.137057	0.0481168	0.04816	0.0144562	0.0141717	0.00757655	0.0104968	0.00858892	1.09275	0.00714552	0.0236551	0.00785557	0.0105648	1.02441	0.0338984	0.0645122	0.0122564	0.00771151	0.017443	0.00899362	0	0	0.00957116	0	0.0376335	0.576558	0.0472135	0.0367256	0.0447102	0.038817	0.113413	0.084646	0.0227086	0.0124322	0.00613249	0.00584388
455	211593		k__Bacteria; p__Proteobacteria; c__Gammaproteobacteria; o__Enterobacteriales; f__Enterobacteriaceae; g__Pantoea; s__agglomerans	0.00294006	0.00278421	0.00286735	0.00293309	0.00291151	0.00320965	0.00288117	0.00296787	0.00334532	0.00344485	0.00317654	0.00340072	0.00286495	0.0196797	0.00551895	0	0.00075081	0.0403775	0	0.000754239	0.000325172	0	0	0.0123505	0	0.00186923	0	0.00298995	0	0.000467724	0	0.000583218	0	0	0.011041	0	9.15951e-05	0.000296998	8.2184e-05	7.53056e-05	0.0151591	0.000662246	0.000692879	0.000696739	0.000724406	0.000690314
456	211706		k__Bacteria; p__Bacteroidetes; c__Bacteroidia; o__Bacteroidales; f__Bacteroidaceae; g__Bacteroides	0.00643998	0.0060986	0.00628069	0.00642469	0.00637743	0.00601829	0.00631096	0.00650089	0.00628274	0.00645528	0.00641536	0.0063508	0.00627543	0.000549652	0.000533877	0.000530842	0.000504216	0.000525901	0.000538306	0.000500642	0.000531684	0.206263	0.000557143	0.0005262	0.000553017	0.000528089	0.000550877	0.000540298	0.00055648	0.000553361	0.000158735	0.000145363	0.000166246	0.000175874	0.000165843	0.000156882	0.00287303	0	0	0	0.00106803	0.000157612	0.000164902	0.000165821	0.000172406	0.000164292
457	211907		k__Bacteria; p__Firmicutes; c__Clostridia; o__Clostridiales; f__Ruminococcaceae	0.000473717	0	0.00174347	0.00208828	0.000687239	0.000380528	0.000449059	0.0002319	0	0.000219183	0	0.000610225	0.000784557	9.01111e-05	8.75249e-05	8.70273e-05	0.000956361	0.000659577	8.82509e-05	8.20763e-05	8.71654e-05	9.02321e-05	0.000644712	0.00280556	0.000877472	0.00256604	9.03119e-05	0.000631815	9.12304e-05	9.0719e-05	0	0.000266914	0.00523038	0.0016196	0.00578896	0.000133179	0.00130306	0.00609427	0.0026019	0	0	0.00024245	0.00101921	0.00192785	0.000265207	0.000252726
458	211935		k__Bacteria; p__Firmicutes; c__Clostridia; o__Clostridiales; f__Lachnospiraceae	0.0169249	0.0375766	0.0489545	0.00976797	0.0366315	0.0476823	0.0668204	0.0202052	0.0416859	0.0892772	0.0157048	0.0278896	0.0363965	0.0239586	0.0250174	0.0362026	0.0142369	0.0191309	0.04348	0.0124589	0.0155677	0.0118132	0.0184466	0.0158489	0.025708	0.0291012	0.0118236	0.0636157	0.0144015	0.0118769	0	0	0.0305126	0	0.0601727	0.031609	0.0175894	0.00919685	0.0119789	0.0122341	0.00910863	0.00229271	0.128207	0.0549872	0.00355447	0.00238989
459	212164		k__Bacteria; p__Bacteroidetes; c__Bacteroidia; o__Bacteroidales; f__Bacteroidaceae; g__Bacteroides	0.000149262	0.011686	0	0	0.000150659	0	0	0	0.000111189	0.0002576	0.00385537	0.000263175	0	0.000153891	0.000149474	0.000148624	0.00420221	0.0128062	0.00331471	0.000140169	0.00014886	0.000154098	0.000155988	0.000147325	0.000154833	0.000147854	0.000154234	0.000151272	0.000155802	0.000154929	0.000464373	0.000425253	0.000486346	0.000514513	0.000485168	0.000458952	0.00787399	3.81025e-05	4.39507e-05	4.02722e-05	4.57098e-05	0	0.0060587	0.003835	0	0
460	212532		k__Bacteria; p__Firmicutes; c__Clostridia; o__Clostridiales; f__Ruminococcaceae	0.00238023	0.00222298	0.0031	0.0149212	0.00398277	0.00287891	0.0140461	0.00217097	0.00700772	0.00114908	0.00227118	0.0026248	0.00651953	0.00942881	0.00120011	0.00614562	0.00113344	0.00118218	0.00598987	0.005743	0.0109019	0.00123723	0.00125241	0.0018648	0.00124314	0.0011871	0.00123833	0.00121455	0.00345854	0.00124391	0.00349436	0.00289993	0.00284563	0.00301043	0.00283874	0.00396936	0.00267554	0.0020812	0.00941391	0.00219971	0.00249672	0.000228595	0.00114935	0.00532305	0.000250051	0.000238283
461	212619		k__Bacteria; p__Firmicutes; c__Clostridia; o__Clostridiales; f__Ruminococcaceae	0.000373872	3.07487e-06	0.000611006	0.000189409	0.00304729	0.000284197	0.00434271	0.000951293	0.00317611	0.000759155	0.00015652	0.000771483	0.000158678	0.00191181	0.00237749	0.00252393	0.00210755	0.00525204	0.000189127	0.00114453	0.0001868	0.000193373	0.000195745	0.000614029	0.000194295	0.000185537	0.000193544	0.000189827	0.000195512	0.000194416	0.0307289	0.00122514	0.0239933	0.000555694	0.000346454	0.00389335	0.0806418	0.00310631	0.00277602	0.0202254	0.0240963	0.00760352	0.00866917	0.0250971	0.00648757	0.00543074
462	212698		k__Bacteria; p__Firmicutes; c__Clostridia; o__Clostridiales; f__Ruminococcaceae; g__Faecalibacterium; s__prausnitzii	0.000150004	3.27343e-05	0.0148827	0.0182875	0.00163237	0.00497467	0.00243861	0.00125322	0.000301832	0.00431816	0.000423345	0.003605	0.00370769	0.00253341	0.00246071	0.00244672	0.00232399	0.00242394	0.00248112	0.00230752	0.0024506	0.00253682	0.00256794	0.00242532	0.00254892	0.00243403	0.00253906	0.0024903	0.00256488	0.00255051	0.000656269	0.000600982	0.000687321	0.000727127	0.000685657	0.000648607	0.000841962	0.00065493	0.000755453	0.000692225	0.00078569	3.18788e-05	0.00932551	0.010296	3.4871e-05	3.32299e-05
463	213394		k__Bacteria; p__Firmicutes; c__Clostridia; o__Clostridiales; f__Lachnospiraceae; g__Lachnospira	0	0	0.00312145	0.000859909	0.0087437	0.000172801	7.63639e-05	0.00127428	0.00102054	0.00180732	0.000187555	0.00242275	0.000771282	0.00027508	0.000267185	0.000265666	0.00416451	0.000263193	0.000269401	0.000250552	0.000266088	0.00027545	0.00151775	0.000698208	0.00203832	0.00859102	0.000275693	0.00452721	0.000278497	0.000276936	0.000689227	0.000206285	0.00688089	0.00137443	0.00507385	0.0141461	0.00924569	0.00433621	0.00141478	0	0	0.0011231	0.00143927	0.00320227	0.00122852	0.0011707
464	213487		k__Bacteria; p__Firmicutes; c__Clostridia; o__Clostridiales; f__Ruminococcaceae	0.0175663	0.0167817	0.0266941	0.0174967	0.0185048	0.0170272	0.0174582	0.0184425	0.0168072	0.0202571	0.016923	0.018009	0.0180263	0.00369757	0.00956761	0.00397389	0.105944	0.0875745	0	0	0.00572602	0	0.025789	7.64461e-05	0.0295821	0.170724	0.0124139	0.0227764	0.00756952	0	0.00722217	0.00372598	0.041758	0	0	0.00766102	0.0143341	0.0104267	0.000998947	0.0133672	0.000185086	0.000838497	0.00199149	0.00115269	0.000917201	0.00128441
465	213566		k__Bacteria; p__Bacteroidetes; c__Bacteroidia; o__Bacteroidales; f__Bacteroidaceae; g__Bacteroides	0.000967431	0.00161334	0.000943503	0.000965135	0.00150898	0.000904083	0.00094805	0.000976582	0.00094381	0.000969729	0.000963732	0.000954034	0.000942713	0	0.00277144	0	0.0114805	0.00752483	0	0	0	0	0	0.000340558	0	0	0	0.00150731	0.00470487	0	0.00847854	0.000642154	0.000734407	0.000776941	0.000732629	0.00069304	0.0182072	0.00204972	0	0.00621131	0.000202191	0.000432782	0.000726722	0.000455324	0.000473404	0.000905123
466	213717		k__Bacteria; p__Bacteroidetes; c__Bacteroidia; o__Bacteroidales; f__S24-7	0	0	0	0	0	0	0	0	0	0	0	0	0	0	0	0	0	0	0	0	0	0	0	0	0	0	0	0	0	0	0	0	0	0	0	0	0	0	0	0	0	0	0	0	0	0
467	213813		k__Bacteria; p__Bacteroidetes; c__Bacteroidia; o__Bacteroidales; f__Bacteroidaceae; g__Bacteroides	0	0.0622612	0	0	0.000308253	0	0	0	0	0.000196511	0.00854105	0	0	0.00330184	0.00320707	0.00318884	0.00302889	0.00755915	0.00323368	0.00300743	0.0031939	0.00330627	0.00334683	0.00316095	0.00332205	0.0031723	0.00330919	0.00324564	0.00334285	0.00332411	0.00207487	0.00190008	0.00217305	0.0022989	0.00216778	0.00205065	0.0133285	0.000622183	0.00071768	0.000657614	0.000746406	0.000206991	0.0381125	0.0173577	0.00022642	0.000215764
468	213870		k__Bacteria; p__Firmicutes; c__Clostridia; o__Clostridiales; f__Ruminococcaceae	0.000379774	0.000359643	0.0018471	0.000643594	0.000376085	0.000354907	0.000634794	0.000896592	0.000370502	0.000875957	0.00062478	0.000374515	0.00134662	5.66331e-05	5.50078e-05	5.4695e-05	5.19516e-05	5.41859e-05	5.5464e-05	0.0116482	5.47818e-05	5.67092e-05	5.7405e-05	5.42167e-05	5.69798e-05	5.44114e-05	5.67593e-05	5.56693e-05	0.00599757	5.70152e-05	0.0012181	0.00111548	0.00127574	0.00134962	0.00127265	0.00120388	0.00155699	0.00121113	0.00139702	0.00128009	0.00145293	5.54885e-05	0.000259917	5.83787e-05	6.06968e-05	0.000392407
469	213885		k__Bacteria; p__Firmicutes; c__Clostridia; o__Clostridiales; f__Ruminococcaceae; g__Oscillospira	0.00389399	0	0.00579111	0.00116687	0.00799528	0.00115186	0.000245044	0.000191357	0	0.000158552	0	0	0.00166836	0.000404492	0.000392883	0.000390649	0.000371055	0.000387013	0.00303751	0.0173799	0.000391269	0.000405035	0.00255728	0.000387233	0.000406968	0.000388623	0.000405393	0.000397608	0.00162946	0.000407221	0.000335387	0.000307132	0.00986755	0.000371599	0.000350405	0.00151471	0.00123611	0.000961526	0.00110911	0.00101628	0.0011535	0.000336794	0.00197242	0.00405168	0	0
470	214031		k__Bacteria; p__Bacteroidetes; c__Bacteroidia; o__Bacteroidales; f__Rikenellaceae	0.00674228	0	0.00252285	0.185585	0.0557022	0	0.00208764	0.00199164	0.0027329	0.00226142	0.00310177	0	0	0.00301831	0.0129327	0.00291502	0.00276881	0.00288789	0.158642	0.0396127	0.00291964	0.00302237	0.00399006	0.00288952	0.00303679	0.0028999	0.00302504	0.00296694	0.0157451	0.00303867	0.000669812	0.000613385	0.000701506	0.000742133	0.0021176	0.00952672	0.00240967	0.00187439	0.00216209	0.00198113	0.00224863	0.000168679	0.00354016	0.00552286	0.000184512	0.000513706
471	214036		k__Bacteria; p__Firmicutes; c__Clostridia; o__Clostridiales; f__[Mogibacteriaceae]	0.00406974	0.000539734	0.00695192	0	0.000570796	0.000359632	0.000333994	1.44157e-05	9.32131e-05	0	0.000387171	0.00116872	0.00104711	0.000715162	0.000694637	0.000690688	0.000656045	0.000684259	0.000700399	0.000651395	0.000691784	0.000716123	0.000724909	0.000684648	0.00071954	0.000687106	0.000716756	0.000702991	0.000724046	0.000719988	8.51117e-05	7.79416e-05	8.9139e-05	9.43015e-05	8.89231e-05	8.41181e-05	0.000110587	8.60215e-05	9.92246e-05	9.092e-05	0.000103196	5.11941e-06	0.00061246	0.00199524	5.59993e-06	5.33639e-06
472	214682		k__Bacteria; p__Firmicutes; c__Clostridia; o__Clostridiales; f__Veillonellaceae; g__Megasphaera	0	0	0	0.000201708	0	0	0	0	0	0	0	0	0	8.22779e-06	7.99165e-06	7.94622e-06	7.54765e-06	7.87226e-06	8.05794e-06	7.49416e-06	7.95882e-06	8.23884e-06	8.33992e-06	7.87672e-06	8.27815e-06	7.90501e-06	8.24612e-06	8.08776e-06	8.32999e-06	8.2833e-06	0	0	0	0	0.000197282	0	9.81673e-06	7.63606e-06	8.80809e-06	8.0709e-06	9.16064e-06	8.05907e-06	8.43185e-06	8.47883e-06	8.81552e-06	8.40065e-06
473	215040		k__Bacteria; p__Firmicutes; c__Clostridia; o__Clostridiales; f__Veillonellaceae; g__Dialister	0	0.0155383	0	0	0.000901139	0	0	0	0.00454736	0	0.000673383	0.0563233	0	0.00169179	0.00164324	0.0016339	0.00155194	0.00161869	0.00165687	0.00154094	0.00163649	0.00169406	0.00171485	0.0435725	0.00170215	0.00162542	0.00169556	0.001663	0.00171281	0.00170321	0.00458896	0.00420237	0.00480609	0.00508444	0.00578575	0.00485597	0	0	0	0.0559574	0	0.000140536	0.0375911	0.0678739	0.000153728	0.000146493
474	215097		k__Bacteria; p__Proteobacteria; c__Betaproteobacteria; o__Burkholderiales; f__Alcaligenaceae; g__Sutterella	0.0092173	0.83955	0	0.0393827	0	0.0272238	0	0.000636266	0.0148011	0	0.0434904	0.302924	0.0584485	0.0278179	0.0291607	0.0497197	0.0311806	0.0266159	0.0272437	0.0253375	0.0333405	0.270267	0.028197	0.026631	0.0296879	0.0267266	0.0278799	0.0367328	0.0281635	0.531804	0.00449281	0.00411432	0.00470539	0.00497791	0.00494172	0.00444035	0.00571421	0.00444487	0.00512709	0.00469798	0.00533231	0.0392767	0.00692472	0.0637332	0.000190451	0.000181488
475	215231		k__Bacteria; p__Firmicutes; c__Clostridia; o__Clostridiales; f__Ruminococcaceae	0.00503844	2.09688e-05	0	0.0097576	0.00504535	0.00100048	0.00167712	0.00310846	0	0.000662395	0.000242894	0.000902279	0.00314999	0.000459667	0.0014149	0.00113304	0.00212899	0.000439804	0.000450178	0.0175527	0.0016914	0.000460284	0.00100661	0.000440053	0.00276878	0.0020567	0.00500687	0.000451844	0.00292284	0.000462768	0.00150019	1.88107e-05	0.00169455	2.27591e-05	0.0023833	0.000631367	0.000791932	0.00118804	0.000710563	0.000651092	0.000739004	8.93916e-05	0.000500451	0.00131665	9.77821e-05	9.31803e-05
476	215269		k__Bacteria; p__Firmicutes; c__Clostridia; o__Clostridiales; f__Ruminococcaceae	0.00482243	0.00188166	0.00572087	0.00312827	0.00386753	0.00166204	0.0118176	0.00310784	0.00274658	0.00600483	0.00387267	0.00260434	0.00360612	0.00221168	0.00187781	0.00669916	0.0141163	0.00108339	0.00258188	0.00666314	0.00686843	0	0.00788533	0.0107051	0.00148895	0.00903055	0.0088412	0.00102592	0.00716728	0.00550888	0.00606771	0.00106581	0.0224191	0.00105014	0.00327578	0.00162299	0.00274825	0.000552636	0.000154164	0.00215884	0.016946	0.000143209	0.000272455	0.00870556	0.0116292	0.0102275
477	215670		k__Bacteria; p__Bacteroidetes; c__Bacteroidia; o__Bacteroidales; f__Prevotellaceae; g__Prevotella; s__copri	0.00652926	0	0.0142873	0.00329955	0.00179867	0.010196	0.000120613	0.00543535	0.00300196	0.00631975	6.50273e-05	0	0.00751151	0.00128971	0.00521502	0.00265531	0.00816865	0.00123398	0.00126309	0.00117471	0.00209774	0.00129144	0.00130729	0.00123468	0.00129761	0.00123912	0.00129259	0.006697	0.00130573	0.00941553	0.00261405	0.00237548	0.000607577	0.000440047	0.00043795	0.00304433	0.000467826	0.00559312	0.00332089	0.00381837	0.000436559	0.00244112	0.000648399	0.00257441	0	0.00036396
478	215855		k__Bacteria; p__Firmicutes; c__Clostridia; o__Clostridiales; f__Ruminococcaceae	0.00169453	0.000498864	0.000751165	0.00151052	0.000381212	0	0.00195799	0.0012316	0.0124925	0.00398498	0.00235709	0.00141309	0.00116865	0.000231303	0.000224665	0.000223387	0.003043	0.00300787	0.00463755	0.00873335	0.00160186	0.000231614	0.000234455	0.000850763	0.000232719	0.000891691	0.000231818	0.000227366	0.00430876	0.000232864	5.9417e-05	5.44116e-05	0.00130296	6.58324e-05	0.000587542	5.87233e-05	0.00133649	0	0	0.000765437	0.000847338	0.00139684	0.000556566	0.000605683	2.87077e-05	0.000904303
479	215963		k__Bacteria; p__Firmicutes; c__Clostridia; o__Clostridiales; f__Clostridiaceae; g__Clostridium	0.0235204	0.0137079	0.00821078	0.0370373	0.0320761	0.0338636	0.0335464	0.0966444	0.012171	0.0338172	0.166543	0.0454287	0.077503	0.0323013	0.0643023	0.0381931	0.0640137	0	0.0212854	0.0355911	0.109346	0.0186614	0.0263134	0	0.0964408	0.0521456	0.0575476	0.00268663	0	0.0977992	0	0.00460797	0.150087	0.0732095	0.0319032	0.0173742	0.0242209	0.0382675	0.0380048	0.0199134	0.06228	0.0261178	0.0101012	0.225071	0.00449439	0.0441249
480	216111		k__Bacteria; p__Firmicutes; c__Clostridia; o__Clostridiales; f__Lachnospiraceae	0.0556836	0.0218067	0.0278236	0.0280579	0.0520403	0.106277	0.0888408	0.0221578	0.0627993	0.20908	0.00707473	0.216274	0.0676041	0.0329094	0.0479391	0.0248154	0.0499066	0.0338906	0.0314777	0.0274698	0.0376758	0.0563398	0.0440084	0.0327051	0.0459201	0.0352268	0.0473292	0.14492	0.0522572	0.0285584	0.00808136	0.00803616	0.00815372	0.0154804	0.0117841	0.00677078	0.0172783	0.0130026	0.00698085	0.00639659	0.0103543	0.003423	0.0624291	0.152768	0.000878726	0.00553058
481	216550		k__Bacteria; p__Bacteroidetes; c__Bacteroidia; o__Bacteroidales; f__Rikenellaceae	0.0256511	0.00493568	0.0186288	0.416122	0.0268389	0.00549904	0.0283919	0.0235488	0.0191584	0.122351	0.0282543	0.0296339	0.00357891	0.00736108	0.00714982	0.00778849	0.0311575	0.00759526	0.560585	0.00670473	0.00712045	0.00737097	0.00906043	0.00704699	0.008164	0.0070723	0.00737748	0.00775905	0.683356	0.00741074	0	0	0	0	0.092053	0	0.00725445	0.00564296	0.00650908	0.0059643	0.0067696	0	0.0962633	0.00107342	0	0
482	216599		k__Bacteria; p__Bacteroidetes; c__Bacteroidia; o__Bacteroidales; f__Rikenellaceae	0.00199645	0.000612234	0.000197533	0.00558546	0	0.000183786	0.000697072	0	0	0	0	0.000890362	0.0019971	0.000137665	0.00868629	0.000132954	0.000126285	0.000131716	0.0105771	0.00012539	0.000133165	0.00013785	0.000139541	0.000131791	0.000138508	0.000132264	0.000137972	0.000135322	0.000139375	0.000138594	0	0	0.00192433	0	0.001284	0	0.000394576	0.000306925	0.000354034	0.000324403	0.000368204	4.46245e-05	4.66887e-05	0.00479472	4.88131e-05	4.65159e-05
483	217734		k__Bacteria; p__Firmicutes; c__Bacilli; o__Lactobacillales; f__Streptococcaceae; g__Streptococcus; s__anginosus	0.000747637	0.000428957	0.00116299	0.00840628	0.00525772	0.000646849	0.00452887	0.00245151	0.000440664	0.000935312	0.00116883	0.00141924	0.00139119	0.000259715	0.000252261	0.000920797	0.000238246	0.000248492	0.000254353	0.000236557	0.0131808	0.000260064	0.0013146	0.000617656	0.0279159	0.000642082	0.00468025	0.000255295	0.000262941	0.00136364	0.000114655	0.000104996	0.00012008	0.0152087	0.000229358	0.000113316	0.000794798	0.000618243	0.00304496	0.000653449	0.000741679	0	0.00410417	0.00245275	0	0.00103398
484	219064		k__Bacteria; p__Firmicutes; c__Clostridia; o__Clostridiales; f__Veillonellaceae; g__Megamonas	0.000505407	0.000450022	0.000224192	0.000229332	0.000227645	0.000445423	0.000225273	0.000232052	0.000224265	0.000230424	0.000476226	0.000226694	0.000224004	8.61096e-06	8.36383e-06	8.31628e-06	7.89915e-06	0.004334	8.4332e-06	7.84316e-06	8.32947e-06	8.62253e-06	8.72832e-06	8.24355e-06	8.66367e-06	0.000787709	8.63015e-06	0.00308234	8.71793e-06	8.66906e-06	0.000337477	0.000710819	0.000353445	0.00497082	0.000594714	0.000333537	0.0173632	0.000455148	4.98932e-05	0.00252501	5.18902e-05	0.000737202	0.000771302	0.00106744	0.000806398	0.000768447
485	219959		k__Bacteria; p__Firmicutes; c__Clostridia; o__Clostridiales	6.69085e-05	6.33617e-05	0.000307423	6.67497e-05	6.62586e-05	6.25273e-05	6.55681e-05	0.000320036	6.52749e-05	6.70675e-05	6.66527e-05	6.5982e-05	6.5199e-05	2.71706e-06	2.63908e-06	0.00066933	0.00082841	2.59965e-06	2.66097e-06	2.47479e-06	2.62824e-06	2.72071e-06	2.75408e-06	2.60112e-06	2.73369e-06	2.61046e-06	2.72311e-06	2.67081e-06	0.00119155	2.73539e-06	0	3.72022e-06	0.0275927	0	1.45877e-05	0.0278821	0.00313834	0.00244119	0.00281588	0.00258021	0.00292859	0.00194319	0.00203308	0.0020444	0.00480304	0.00291465
486	222433		k__Bacteria; p__Firmicutes; c__Clostridia; o__Clostridiales; f__Veillonellaceae; g__Veillonella	0	0.037915	0	0	0	0.0289429	0	0	0.0897589	0	0	0.0337354	0.0590401	0.0103413	0.0100445	0.00998739	0.00948644	0.00989443	0.0101278	0.0094192	0.0100032	0.0103552	0.0104822	0.00990004	0.0104046	0.00993559	0.0103643	0.0101653	0.0104697	0.0104111	0.00146275	0.00133952	0.00153196	0.00162069	0.00152825	0.00144567	0.00195467	0.00152047	0.00175384	0.00160705	0.00182404	0.000131237	0.000137307	0.0470021	0.000143555	0.000136799
487	222773		k__Bacteria; p__Firmicutes; c__Erysipelotrichi; o__Erysipelotrichales; f__Erysipelotrichaceae; g__Bulleidia; s__p-1630-c5	0	0	0	0	0	0	0	0	0	0	0	0	0	0	0	0	0	0	0	0	0	0	0	0	0	0	0	0	0	0	0	0	0	0	0	0	0	0	0	0	0	0	0	0	0	0
488	222842		k__Bacteria; p__Firmicutes; c__Clostridia; o__Clostridiales; f__Veillonellaceae; g__Megamonas	0	0.00709205	0	0.000579941	0.226159	0.00609093	0.0100909	0	0.051032	0.328411	0	0	0.00411253	0.0104046	0.010106	0.0107299	0.0103885	0.749388	0.0101898	0.00947689	0.0100645	0.0104186	0.011081	0.0107112	0.0104683	0.00999644	0.109314	0.0201984	0.0105339	0.0110352	0.0290288	0.0404186	0.0304024	0.088964	0.0303287	0.0286899	0.387397	0.00689517	0.00342875	0.215367	0.00479856	0.00155697	0.00333302	0.211826	0.00340413	0.00501208
489	223773		k__Bacteria; p__Firmicutes; c__Clostridia; o__Clostridiales; f__Veillonellaceae; g__Megamonas	0	0.00030332	3.31995e-05	0	0.00692274	2.46122e-05	0.000369387	3.6618e-05	0.00270017	0.00691347	0.000127258	0	3.1024e-05	0.000469014	0.000455553	0.000452963	0.000430243	0.00637065	0.000459332	0.000427194	0.000453682	0.000469644	0.000475406	0.00125146	0.000471885	0.000450614	0.000470059	0.000461032	0.00047484	0.000472178	0.0032408	0.00454759	0.00339414	0.0329634	0.00362393	0.00320296	0.0688183	0.00111992	0.00106114	0.0611597	0.00163774	0.00448983	0.00469751	0.0287243	0.00491126	0.00468013
490	225636		k__Bacteria; p__Firmicutes; c__Erysipelotrichi; o__Erysipelotrichales; f__Erysipelotrichaceae	12.5144	0	0	0	0	2.15582	0	0	1.06349	0	0.370908	0	2.22647	0.726094	0.758421	0.701246	0.666073	0.694719	0.711106	0.661352	1.32163	0.72707	0.73599	1.61495	0.756666	0.697609	0.727713	0.815031	0.841117	0.732475	0.206035	0.305601	0.123025	0.128573	0.124639	1.00942	0.317172	0.298701	0.301034	0.260765	0.295974	0.0222146	0.0451362	1.28139	0.0242997	0.0238281
491	227697		k__Bacteria; p__Firmicutes; c__Clostridia; o__Clostridiales; f__Ruminococcaceae; g__Ruminococcus	0.0491859	0	0	0.00791891	0	0	0	0.000435638	0	0.000288809	0	0	0	0.00256664	0.00249298	0.0024788	0.00235447	0.00245573	0.00251366	0.00233778	0.00248274	0.00257009	0.00260162	0.00245713	0.00258235	0.00246595	0.00257236	0.00252296	0.00259852	0.00258396	0.00193575	0.00177267	0.00202734	0.00214475	0.00202243	0.00191315	0.00258221	0.00200861	0.0023169	0.00212299	0.00240963	0.00069521	0.000380553	0.000178751	0.000185849	0.000177103
492	228061		k__Bacteria; p__Firmicutes; c__Clostridia; o__Clostridiales; f__Ruminococcaceae	0.00541999	0.00554821	0.0144271	0.0200286	0.034115	0.0250429	0.0243373	0.0405846	0.109348	0.0865443	0.0517502	0.00919673	0.117307	0.0146553	0.02395	0.0193386	0.0327129	0.014022	0.0343697	0.0154971	0.0183454	0.0470258	0.0297716	0.0140299	0.0398102	0.0383842	0.0260899	0.0197307	0.0333275	0.0147541	0.000842639	0.00787916	0.0173172	0.000933621	0.0275319	0.000832801	0.00542006	0.00421606	0.00486317	0.0208206	0.00505782	0.00144702	0.0335957	0.0917267	0.0163222	0.00299064
493	228556		k__Bacteria; p__Proteobacteria; c__Gammaproteobacteria; o__Enterobacteriales; f__Enterobacteriaceae	0.076378	0.0723292	0.0744888	0.0761967	0.0756361	0.0716081	0.0748478	0.0771004	0.0745131	0.0765594	0.0760859	0.0753203	0.0744265	0.138611	0.0810706	0.00069446	0.00313106	1.54741	0.00840629	0.00809565	0.0327799	0.0032096	0.00125064	0.348663	0.00294912	0.0217318	0.00072067	0.0119757	0.00309953	0.00509996	0.0329762	0.0565219	0.0354145	0.0457135	0.093942	0.0335532	0	0	0	0	0.658659	0.73523	0.00543543	0.00546572	0.00696268	0.00584034
494	229348		k__Bacteria; p__Firmicutes; c__Clostridia; o__Clostridiales	0.0177985	0	0.00173868	0.00313475	0.010002	0.00178924	0.000970947	0.00580847	0.000364388	0.00173736	0.00010065	0.000890333	0.00304973	0.00318312	0.00605905	0.00296296	0.00119397	0.00124532	0.00127469	0.00118551	0.00331666	0.00130331	0.0013193	0.00124602	0.00511583	0.0012505	0.00130446	0.00127941	0.00435957	0.00131034	0.000109289	0.00169868	0.000967486	0.000121089	0.00131841	0.000731138	0.000170514	0.00136692	0.00617899	0.000140189	0.000159117	0	0.00123589	0.000826997	0	0
495	229533		k__Bacteria; p__Tenericutes; c__Mollicutes; o__RF39	0.0017966	0.00170137	0.00175217	0.00179234	0.00177915	0.00167896	0.00176061	0.0018136	0.00175274	0.00180087	0.00178973	0.00177172	0.00199642	0.000775219	4.02709e-05	4.0042e-05	3.80335e-05	3.96693e-05	4.0605e-05	3.7764e-05	4.01055e-05	4.15165e-05	0.0146576	3.96918e-05	4.17146e-05	3.98343e-05	4.15532e-05	4.07552e-05	0.0403741	4.17406e-05	0.000227405	0.000208248	0.000238165	0.000251959	0.000237589	0.00022475	0.000287004	0.000223249	0.000257515	0.000235962	0.000267822	8.45064e-06	8.84154e-06	8.8908e-06	9.24385e-06	8.80881e-06
496	230132		k__Bacteria; p__Tenericutes; c__Mollicutes; o__RF39	0.000469331	0.000444452	0.000457723	0.000468217	0.00099994	0.0004386	0.000459929	0.00747692	0.000689173	0.00143591	0.000707752	0.000462832	0.00307482	0.000154312	0.000149883	0.000149031	0.000141556	0.000147644	0.000151126	0.000140552	0.0078198	0.000154519	0.000156415	0.000147727	0.000155256	0.000148258	0.000154655	0.000151685	0.026416	0.000155353	0.000121869	0.000111602	0.000127636	0.000135028	0.000127326	0.000120446	0.000161662	0.000125751	0.000145052	0.000132912	0.000150858	9.94718e-06	0.000213132	1.04653e-05	1.08809e-05	1.03688e-05
497	231752		k__Bacteria; p__Firmicutes; c__Clostridia; o__Clostridiales	8.73309e-05	0	0	0	0	7.12103e-05	8.30431e-05	0.000578042	0	0.000268992	0	0	0	4.45231e-05	4.32453e-05	4.29995e-05	4.08427e-05	4.25992e-05	4.3604e-05	4.05532e-05	4.30677e-05	4.45829e-05	4.51299e-05	4.26234e-05	4.47957e-05	4.27765e-05	4.46223e-05	4.37654e-05	4.50762e-05	4.48235e-05	0.0171442	0.0156999	0.0179554	0.0189953	0.0179119	0.016944	0.00970019	0.00754541	0.0797473	0.00797508	0.00905189	0.00531417	0.00116082	0.00116729	0.0609629	0.00115652
498	231787		k__Bacteria; p__Proteobacteria; c__Gammaproteobacteria; o__Enterobacteriales; f__Enterobacteriaceae	0.00048853	0.000499424	0.00104134	0	0	2.14677e-05	0.000356785	0.00341768	0.00021731	0.000125733	0.000125243	0.000334471	0.000125035	0.000110682	0.000107505	0.000106894	0.000101533	0.000105899	0.000108397	0.000100813	0.000107064	0.000110831	0.00219403	0.000105959	0.00159138	0.00088367	0.000110929	0.000108798	0.000112057	0.000111429	6.42975e-06	5.88808e-06	6.73398e-06	0.00807195	6.71767e-06	6.35468e-06	0.000385378	0.000878607	0.000345781	0.000316841	0.000359621	1.31582e-05	0.00026955	0.000572752	0.00256771	0.00170946
499	232900		k__Bacteria; p__Actinobacteria; c__Coriobacteriia; o__Coriobacteriales; f__Coriobacteriaceae	0.0005891	0.000458447	6.93766e-05	0	0.00166957	0.000457025	0.000554487	0.00197718	0.017541	6.20257e-05	6.22506e-05	0.00017986	0.00155651	0.000405428	0.000393793	0.000391554	0.000371914	0.000387909	0.000397059	0.00462718	0.000392175	0.0153647	0.000410954	0.00038813	0.00040791	0.000389523	0.000406332	0.000398529	0.000410465	0.000408164	0.000615042	0.000563228	0.000644143	0.000681449	0.000642583	0.000607861	0.000790068	0.000614564	0.000708891	0.00064956	0.000737264	3.05381e-05	0.000132974	0.0122835	0.00507567	3.18324e-05
500	233052		k__Bacteria; p__Firmicutes; c__Clostridia; o__Clostridiales; f__Christensenellaceae	0.000262071	0	0.000217207	0.00433105	0.00244329	9.62481e-05	0.00221423	0.0054338	0.000410914	0.00097833	0.000213152	0.000110607	0.00118288	0.00027737	0.0049161	0.000267878	0.000254442	0.000265384	0.000271644	0.00299306	0.00226237	0.000277743	0.00201069	0.000265535	0.000279068	0.000912274	0.000277988	0.000272649	0.000280815	0.000279241	6.49489e-05	0.00105169	6.80221e-05	7.19616e-05	6.78574e-05	0.00032203	0.000266988	0.00020768	0.000239556	0.000219506	0.000249144	8.17349e-06	0.000638544	0.000811607	8.94068e-06	8.51992e-06
501	233623		k__Bacteria; p__Firmicutes; c__Clostridia; o__Clostridiales; f__Ruminococcaceae	0.00201535	0	0.00778583	0	0.0156124	0	0.00351857	0.00671708	0.0125147	0.000656476	0.00234915	0	0.00200852	0.00237875	0.00383435	0.00293646	0.000694915	0.000724802	0.0120914	0.00068999	0.0211216	0.000758554	0.0134543	0.00113003	0.000762173	0.000727818	0.000759224	0.000744644	0.000766946	0.000762647	0.00227991	0.00249785	0.00238779	0.00252608	0.00485286	0.00257293	0.00294795	0.00229309	0.00499214	0.00242368	0.00275092	0.000672995	0.00106428	0.00125889	0.0403404	0.000158171
502	235212		k__Bacteria; p__Firmicutes; c__Clostridia; o__Clostridiales; f__Ruminococcaceae	1.73676e-05	0.0055643	0.000935829	5.95386e-05	0.0477664	0	0.00839263	0.039053	0.00842317	0.00026609	0.00700972	0.00914099	0.0135149	0.0314249	0.00213322	0.00212109	0.0020147	0.00210135	0.0292327	0.00200042	0.0533609	0.0021992	0.00222618	0.00210254	0.00220969	0.00211009	0.00220114	0.00215887	0.0230704	0.00221107	0.029687	0.0271861	0.0310917	0.0328924	0.0310164	0.0293404	0.0363526	0.0282773	0.0396799	0.0298875	0.033923	0.00120095	0.00910712	0.00819118	0.493623	0.00158548
503	235262		k__Bacteria; p__Actinobacteria; c__Actinobacteria; o__Bifidobacteriales; f__Bifidobacteriaceae; g__Bifidobacterium; s__adolescentis	0.0398205	0.0948388	0.00742333	0.0157096	0.0161555	0.0109884	0.254714	0.0326303	0.0506003	0.144356	0.43415	0.0201874	0.0442689	0.0936789	0.0705224	0.361983	0.0553602	0.0777158	0.209689	0.362459	0.0487916	0.0550271	0.00355318	0.0109355	0.0107513	0.0370429	0.00351322	0.0233976	0.130565	0.0168458	0.045727	0.0415269	0.0422762	0.931233	0.0984692	0.0781734	0.698054	0.0135421	0	0	0.344012	0.00240054	0.0175952	0.0239369	0.0706798	0.480009
504	245625		k__Bacteria; p__Firmicutes; c__Clostridia; o__Clostridiales; f__Clostridiaceae; g__Clostridium	0.00245974	0.000388443	0.00950412	0.0014007	0.00211781	0.00123405	0.00138709	0.00168504	0.000691839	0.00483791	0.000410357	0.000563266	0.00311112	0.00507731	0	0.0030666	0.00380071	0.00374095	0	0	0.00323681	0.00718335	0	0.000416945	0.00170753	0.00584533	0	0.00354392	0.0068424	0	0.000969944	0.00147998	0.0171835	0.000529755	0.00123224	0.00101417	0.00171845	0.00268716	0.000509432	0.00452169	0.000529822	0.000364725	6.71471e-05	0.000386401	0	0.000652319
505	246930		k__Bacteria; p__Firmicutes; c__Clostridia; o__Clostridiales; f__Veillonellaceae; g__Dialister	0	7.49271	0	0	0	0	0	0	9.22588	0	0.327733	13.3057	0.216523	0.582912	0.580994	0.562632	0.548491	0.561318	0.575206	0.525825	0.558428	5.1139	0.59515	17.7731	0.591242	0.563597	0.600968	0.575314	0.595057	0.59166	0.82176	0.755879	0.861554	0.967721	0.917162	0.814989	0	0	0	7.00032	0	0.0984166	10.9255	10.0758	0.109778	0.104535
506	248563		k__Bacteria; p__Firmicutes; c__Clostridia; o__Clostridiales; f__Clostridiaceae	0.0096943	0.0058391	0	0.000303311	0.000886493	0.000733528	0.000614656	0.00144551	0.0254332	0.00261372	0.000696432	0.00111097	0.00202304	0.00231361	0.00224721	0.00223443	0.00212236	0.00367865	0.00226585	0.00210732	0.00223798	0.00231672	0.00234514	0.00221489	0.00232777	0.00222285	0.00231877	0.00227423	0.00234235	0.00232922	0	0	0.000306728	0	0.00238837	0.000212626	7.09255e-05	0.00301036	6.36381e-05	5.83119e-05	6.61853e-05	1.69969e-06	0.00237258	0.00239274	1.85922e-06	1.77173e-06
507	249776		k__Bacteria; p__Firmicutes; c__Clostridia; o__Clostridiales	0.000857502	0	0.207151	0	0.175587	0	0.00241364	0.159551	0.00451536	0.00796329	0.00239461	0	0.00601207	0.308743	0.0125826	0.012511	0.0118835	0.0123946	0.0126869	0.0117993	0.0125309	0.0129718	0.0131309	0.0124016	0.0130337	0.0124461	0.0129832	0.0127339	0.0131153	0.0130418	0.0183962	0.079592	0.0192667	0.0203825	0.01922	0.0185012	0	0	0.213856	0	0.000913553	0.00504691	0.0165496	0.0253107	0.0501079	0.00504634
508	254846		k__Bacteria; p__Firmicutes; c__Clostridia; o__Clostridiales; f__Lachnospiraceae	0.000169844	0.000194912	0.00275952	0.000252899	0.00479271	0.000371209	0.00607979	0.000426364	0.000651624	0.000590841	0.00030576	0.0011757	0.00506895	0.0010284	0.000998883	0.000993205	0.000943387	0.00098396	0.00100717	0.000936701	0.00099478	0.00102978	0.00104241	0.000984518	0.00103469	0.000988054	0.00103069	0.0010109	0.00104117	0.00103534	8.06529e-05	7.38584e-05	8.44691e-05	8.93612e-05	8.42646e-05	7.97113e-05	0.000103619	8.06012e-05	9.29724e-05	8.51911e-05	9.66937e-05	4.01407e-06	0.00141857	0.000997601	4.39084e-06	4.1842e-06
509	258375		k__Bacteria; p__Firmicutes; c__Clostridia; o__Clostridiales; f__Veillonellaceae; g__Dialister	7.32247e-05	6.93431e-05	7.14135e-05	7.30509e-05	7.25134e-05	6.84299e-05	7.17577e-05	0.000326611	7.14368e-05	7.33986e-05	7.29447e-05	7.22107e-05	7.13537e-05	0.000732475	0	0	0	0	0	0	0.000801186	0	0	0	0	0.000388569	0	0	0	0.000545929	0	0	0.00150959	0.0366003	0.0305537	0.00269865	0.000740071	0.0302802	0.037403	0.000608455	0.000690609	0.00398434	0.00416864	0.00419187	0.00435832	0.00415321
510	259097		k__Bacteria; p__Synergistetes; c__Synergistia; o__Synergistales; f__Dethiosulfovibrionaceae; g__Pyramidobacter; s__piscolens	8.54432e-05	4.90785e-05	0	0.000961872	0.000854036	0.000178289	0.000809767	0.000349796	0.00375996	0.00517172	0	0	0	0.000166479	0.000161701	0.00427909	0.00219342	0.000159285	0.000163042	0.000151635	0.000161037	0.000166702	0.000168748	0.000159375	0.000167498	0.00498603	0.00016685	0.000163645	0.000168547	0.000167602	0.00271955	0	0.0080367	8.73043e-05	0	0.00212062	0.00037716	0.000293378	0.00260892	0.000310085	0.000351953	0.000519578	0.00107982	0.000839553	0.000568347	0.0005416
511	261240		k__Bacteria; p__Bacteroidetes; c__Bacteroidia; o__Bacteroidales; f__Prevotellaceae; g__Prevotella	0	4.68755e-05	0.00267332	0	0	0.0271142	7.7781e-05	0	0	0.000684352	0	0	0	0.000110704	0.000107527	0.000106916	0.000101553	0.000105921	0.000108419	0.000100833	0.000107086	0.000110853	0.0192767	0.000105981	0.000111382	0.000106361	0.0162249	0.00010882	0.00011208	0.000111451	0.000897628	0.000822009	0.000940101	0.000994547	0.000937824	0.000887148	0	0	0.0218402	0	0	0.000899125	0.00121074	0.00183101	0.000983519	0.000937233
512	261878		k__Bacteria; p__Bacteroidetes; c__Bacteroidia; o__Bacteroidales; f__Bacteroidaceae; g__Bacteroides	0	0	0.000665688	0	0	0.0247394	0.00819875	0.00122486	0	0.0327106	0	0	0.0285108	0.00228524	0.00221966	0.00220704	0.00209634	0.00218649	0.00223807	0.00208148	0.00221054	0.00228831	0.00231639	0.00218773	0.00229923	0.00219559	0.0505229	0.00224635	0.00231363	0.00230066	0.00117103	0.000715454	0.000818238	0.00110186	0.000816257	0.00077215	0.000721886	0.000561527	0.00299633	0.000593504	0.000673639	8.71644e-05	9.11963e-05	0.00197548	0.00212025	0.0209354
513	264552		k__Bacteria; p__Firmicutes; c__Clostridia; o__Clostridiales; f__Veillonellaceae; g__Dialister	5.2633	1.17218	8.91742	1.19708	16.9087	9.8915	6.21722	7.24272	0.998658	1.28122	1.66768	0.730115	8.44441	8.5509	6.97863	4.83227	0	0	8.97366	4.35256	13.5309	0	1.30824	0	6.0709	13.8377	7.00227	2.98631	5.50249	9.78004	0	2.30867	6.51676	3.73028	9.45339	13.5946	1.00632	9.06739	10.2326	0.827966	0.941978	0.349523	1.29221	1.52322	7.35704	0.362913
514	264585		k__Bacteria; p__Firmicutes; c__Clostridia; o__Clostridiales; f__Ruminococcaceae; g__Oscillospira	9.67255e-05	0	0	0.000279961	0	0.00492541	0.000181316	0.0132694	0	0.00952879	0	0	0.00202544	0.00131282	0.00127514	0.00126789	0.00120429	0.00125609	0.00128572	0.00119576	0.0012699	0.00131458	0.00133071	0.0012568	0.00132085	0.00126131	0.00131574	0.00129047	0.00132912	0.00132167	1.90966e-05	1.74878e-05	2.00002e-05	2.11585e-05	1.99518e-05	1.88736e-05	2.55188e-05	1.98501e-05	2.28968e-05	2.09805e-05	2.38133e-05	1.71333e-06	0.000610225	1.80257e-06	1.87415e-06	1.78595e-06
515	264967		k__Bacteria; p__Firmicutes; c__Clostridia; o__Clostridiales; f__Veillonellaceae; g__Megasphaera	4.8502	15.2655	1.78834	9.26512	0.320053	1.93758	8.32563	4.22064	1.65744	6.00811	2.494	8.31492	3.72996	1.88174	3.07876	3.10622	3.29284	1.37804	2.08102	9.36284	2.41241	8.25076	1.45845	5.41597	2.92223	1.38781	1.58145	5.03326	1.46723	1.6017	5.99254	2.47944	0.0422963	0.0380329	4.75402	0.0302121	1.23862	0.981573	1.51664	4.34504	1.6627	4.80039	20.9323	0.679967	2.56742	2.9927
516	265871		k__Bacteria; p__Firmicutes; c__Clostridia; o__Clostridiales; f__Ruminococcaceae	0.00392425	0	0.00638574	0.00761305	0.00496985	0.00674714	0.00699705	0.000770906	0.00481714	0.00820127	0	0.00462503	0.00576903	0.0011938	0.00216359	0.00115295	0.00286525	0.00985453	0.00116916	0.00108736	0.00115478	0.00119541	0.00345237	0.00783279	0.00199816	0.013287	0.0059099	0.00667655	0.00120863	0.00296489	9.16863e-05	0.000489512	0.00202968	0.00830843	0.0139473	0.000314286	0.00169289	0.0208476	0.00104259	0.000955334	0.00108432	0	0.0065419	0.0233783	0.00264726	0.000526868
517	266210		k__Bacteria; p__Firmicutes; c__Clostridia; o__Clostridiales; f__Veillonellaceae; g__Megasphaera	0	0.0380049	0	0	0.683576	0	1.02293	0	0.607979	0	2.49613	0	0	0.0874946	2.663	0.723866	0.0887319	0.0825095	0.0836833	0.127445	0.0888112	0.111622	0.0866117	0.101228	0.0952892	0.0831828	0.0917608	0.111874	0.114643	0.0875506	1.1082	0.183241	0	0	0.586657	0	0.0594463	0.0483176	0.182886	0.319426	2.24938	0.091531	0.215002	0.0688561	0.0804658	0.028313
518	267718		k__Bacteria; p__Firmicutes; c__Clostridia; o__Clostridiales; f__Ruminococcaceae	8.90699e-05	0.000340503	0.00389772	0.00301663	0.00206183	0.00173582	0.000522981	0.000515627	8.68952e-05	0.0017326	0.000361307	0.0116735	0.000896828	9.88214e-06	9.59852e-06	0.00746087	0.00206034	9.45512e-06	9.67814e-06	9.00099e-06	9.55909e-06	9.89541e-06	0.0104037	0.00228959	0.00278085	0.00292013	0.00547193	0.00256054	0.00148627	0.000690962	0.00865719	0.00158305	0.0294967	0.00838571	0.0456656	0.00401858	0.0207428	0.0265998	0.000943714	0.000282606	0.00147107	0.000722432	0.00465081	0.00820703	0.00565035	0.00155999
519	268101		k__Bacteria; p__Proteobacteria; c__Gammaproteobacteria; o__Enterobacteriales; f__Enterobacteriaceae	0.00431437	0.00408567	0.00420766	0.00430413	0.00427247	0.00403187	0.00422794	0.00435518	0.00420903	0.00432462	0.00429788	0.00425463	0.00420414	0.00252415	0.000311399	0.000309629	0.000294098	0.125911	0.00288501	0.000292014	0.00031012	0.000321031	0.00032497	0.000306921	0.000322563	0.000698229	0.000321315	0.000315144	0.000324583	0.000322763	0	0.00222221	0	0	0.00384443	0	0.000334874	0.000260486	0.000300467	0.000275319	0.000312493	0.000258377	0.000270329	0.000271835	0.000282629	0.000269328
520	268730		k__Bacteria; p__Firmicutes; c__Clostridia; o__Clostridiales	0	0.000419894	0	0	0	0.00104176	0.00385046	0	0	0	0.000257028	0.000456416	0.000729761	0.000292926	0.000284519	0.000282902	0.000268712	0.000280269	0.000286879	0.000266808	0.000283351	0.00029332	0.000296918	0.000280428	0.00029472	0.000281435	0.000293579	0.000287941	0.000296565	0.000294903	0.00013554	0.000124121	0.000141953	0.000150174	0.000141609	0.000133957	0.000169026	0.000131479	0.000151659	0.000138966	0.00015773	0.000522595	4.88781e-06	0.0014248	0.00100305	4.86972e-06
521	269937		k__Bacteria; p__Bacteroidetes; c__Bacteroidia; o__Bacteroidales; f__Prevotellaceae; g__Prevotella; s__stercorea	0	0	0.313953	0	0	0.557495	0.0936192	0.396922	0	0.0110519	0	0	0	0.0227082	0.0203284	0.0210194	0.019199	0.0206804	0.020497	0.0190629	0.0202449	0.0239766	0.0623476	0.0204803	0.0930388	0.241744	0.058222	0.0211941	0.021189	0.8384	0.020761	0.0215414	0.0222157	0.0225715	0.0212841	0.0227051	0	0.256328	0	0	0	0.0178005	0.00910458	0.0107213	0.0040745	0.004258
522	270094		k__Bacteria; p__Bacteroidetes; c__Bacteroidia; o__Bacteroidales; f__Bacteroidaceae; g__Bacteroides	0.00632713	0.00483118	0.00426372	0.00783404	0.00573408	0.00569726	0.00641179	0.00493102	0.0152302	0.00562163	0.00707551	0.00506406	0.00450379	0.000698729	0.000678676	0.00134105	0.0014663	0.000668536	0.000684305	0.00891911	0.000675888	0.167808	0.000708252	0.00507249	0.000703007	0.000671318	0.000700286	0.000686838	0.000707409	0.00125146	0.00197052	0.00109731	0.00125495	0.00132763	0.00125191	0.00118426	0.0135965	0	0	0.00203468	0.00224088	0.000190488	0.000653649	0.00429568	0.000208367	0.000198561
523	271214		k__Bacteria; p__Bacteroidetes; c__Bacteroidia; o__Bacteroidales; f__Bacteroidaceae; g__Bacteroides	0.00211665	0.00264548	0.00177321	0.00182689	0.00210119	0.00169314	0.0020611	0.00157934	0.00200336	0.00156826	0.00601713	0.00204422	0.0020153	0.00025029	0.000243107	0.000241725	0.0002296	0.00132283	0.000245123	0.000227973	0.00184946	0.0626115	0.000253701	0.000606616	0.000251822	0.000630881	0.000250848	0.00024603	0.000253399	0.000251979	0.000773751	0.000708568	0.000810362	0.000857295	0.0008084	0.00140678	0.00671696	9.64684e-05	0.000111275	0.000101962	0.000115729	0.000101932	0.000824557	0.00033134	0.0001115	0.000106252
524	272587		k__Bacteria; p__Firmicutes; c__Clostridia; o__Clostridiales; f__Veillonellaceae; g__Dialister	0	0	0	0	0.000444546	0	0	0	0	0.000194822	0.000397982	0	0	1.18929e-05	1.15516e-05	1.14859e-05	1.09098e-05	1.1379e-05	1.16474e-05	1.08325e-05	0.000846578	1.19089e-05	1.2055e-05	1.13854e-05	1.19657e-05	1.14263e-05	1.19194e-05	0.000544962	1.20406e-05	1.19731e-05	0	0.000174797	0.0082766	0.00297142	0.00820596	0.00675278	0.00019169	0.00822068	0.00625329	0.000157599	0.000178879	0.00128455	0.00160714	0.00163898	0.00140512	0.001339
525	273232		k__Bacteria; p__Verrucomicrobia; c__Verrucomicrobiae; o__Verrucomicrobiales; f__Verrucomicrobiaceae; g__Akkermansia; s__muciniphila	0.0157736	0.0151707	0.0153835	0.0157362	0.0161733	0.0168241	0.0154576	0.0159228	0.0156275	0.0165592	0.0157133	0.0155552	0.0158623	0.00119025	0.00115609	0.00114952	0.00521671	0.0114251	0.00373664	0.439047	0.00115134	0.00119185	0.00120647	0.00113946	0.00194046	0.00114355	0.0011929	0.00270881	0.00595477	0.00119828	0.00879366	0.00805285	0.00920975	0.00974314	0.00918745	0.008691	0	0	0	0.192014	0	0.0109636	0.00854375	0.00859135	0.0089325	0.00940712
526	275237		k__Bacteria; p__Firmicutes; c__Clostridia; o__Clostridiales; f__Veillonellaceae; g__Phascolarctobacterium	0.0219398	0.0217095	0.0213971	0.0218877	0.0217267	0.0207346	0.0215002	0.0224057	0.021882	0.0227399	0.0223522	0.0218871	0.021625	0.00127488	0.0012383	0.00123126	0.0011695	0.0012198	0.00124857	0.00116121	0.00123321	0.0012766	0.624492	0.00122049	0.00128269	0.0737832	0.00127773	0.00125319	0.00129072	0.00183112	0.00264729	0.00242427	0.00277255	0.00293312	0.00276583	0.00261638	0.00352759	0.00274397	0.00316514	0.00290023	0.00329182	0.000229195	0.000239797	0.000684223	0.0862798	0.00023891
527	276149		k__Bacteria; p__Bacteroidetes; c__Bacteroidia; o__Bacteroidales; f__Porphyromonadaceae; g__Parabacteroides	0	0.000104846	0	0.0051413	0.00334866	0	0.00392619	0.00410642	0.00874821	0.0023929	0.00350802	0.0009483	0.00183437	0.000867446	0.00183957	0.00083776	0.00079574	0.000829963	0.00632743	0.0007901	0.000839089	0.000868611	0.000879268	0.000830433	0.0143277	0.000833416	0.000869379	0.000852683	0.000878221	0.000873298	0.00863222	0.00790502	0.00904067	0.00956427	0.00901878	0.00853144	0.0109264	0.00849926	0.00980378	0.00898325	0.0101962	0.000334432	0.00266556	0.00101184	0.000365823	0.000348607
528	276561		k__Bacteria; p__Firmicutes; c__Clostridia; o__Clostridiales; f__Ruminococcaceae	0.00222273	9.9923e-05	0.000578476	0.000236375	0.0009816	0.000880882	0.000633276	0.00225034	0.00305452	0.00281799	0.00131771	0	0.00489946	0.000874706	0.000849602	0.000844772	0.000802399	0.000836909	0.000856649	0.000796712	0.000846112	0.000875881	0.000886627	0.000837383	0.00088006	0.000840391	0.000876655	0.000859819	0.000885571	0.000880607	0.00178924	0.00163851	0.0018739	0.00198243	0.00186937	0.00176835	0.00237052	0.00184393	0.00212695	0.00194894	0.00221208	0.000143618	0.000961095	0.00280871	0.000157098	0.000149705
529	279534		k__Bacteria; p__Firmicutes; c__Clostridia; o__Clostridiales; f__Ruminococcaceae	0.947459	0	0	0.0733888	0	0	0	0	0	0	0	0	0	0.0452734	0.0439741	0.0437241	0.041531	0.0433171	0.0443389	0.0412366	0.045974	0.0453343	0.0529828	0.0433417	0.0455506	0.0434974	0.0453743	0.0445029	0.0458358	0.0455789	0.00192817	0.000349618	0.000399845	0.000423003	0.000398877	0.000377323	0	0	0.00703704	0	0	0.000122312	0.0123993	0.00059501	0.000133792	0.000127496
530	281015		k__Bacteria; p__Proteobacteria; c__Gammaproteobacteria; o__Enterobacteriales; f__Enterobacteriaceae	0.000289668	0.000274313	0.000282504	0.000288981	0.000286855	0.000270701	0.000283865	0.000292408	0.000282596	0.000290357	0.000288561	0.000285657	0.000282267	0.00145594	0	0	0	0	0	0	0	0	0.00103331	0.000723409	0	0.000770004	0.00437033	0	0	0	0	0.0011074	0	0.0134647	0.00690771	0	0.00167063	0	0	0	0.0171979	0.000456813	0.000477943	0.000480606	0.00699892	0.00155527
531	287508		k__Bacteria; p__Actinobacteria; c__Coriobacteriia; o__Coriobacteriales; f__Coriobacteriaceae; g__Slackia	0.00154775	0.00201289	0.00140168	0.000711213	0.00263324	0.00199687	0.000703762	0.00120583	0.00206346	0.000678257	0.00336066	0.00117295	0.00139171	0.00161828	0.000144442	0.000809823	0.0141664	0.000142284	0.00014564	0.00096368	0.000143849	0.00139593	0.000673451	0.000142365	0.000892838	0.0059981	0.000149042	0.00322502	0.00490215	0.000149713	0.000371915	0.00070406	0.000389513	0.0189185	0.00444092	0.000792616	0.00155232	0.0017799	0.00372166	0.00127625	0.00144857	0.00324258	0	0	0.00119838	0.0147229
532	287608		k__Bacteria; p__Firmicutes; c__Clostridia; o__Clostridiales; f__Ruminococcaceae; g__Ruminococcus	0	0.00264793	0	0	0.00293534	0.00512263	0	4.0984e-05	0.00257351	0.00171026	0.00114126	0.00316379	0.00350677	0.00142573	0.000519989	0.000517032	0.00249119	0.00051222	0.000524302	0.000487618	0.0010047	0.000536073	0.00117605	0.00762687	0.00053863	0.00146036	0.000536546	0.000526242	0.000542003	0.000538965	0.00175859	0.00161044	0.0018418	0.00194847	0.00183734	0.00173806	0.00233574	0.00181688	0.00209575	0.00192035	0.00217964	0.000671123	0.0011664	0.0535357	0.000159646	0.000152133
533	288362		k__Bacteria; p__Firmicutes; c__Clostridia; o__Clostridiales; f__Ruminococcaceae	0.00337846	0.00244956	0.00694409	0.0182627	0.00360283	0.00283137	0.00704426	0.00262857	0.00294623	0.00525829	0.00214046	0.00770244	0.00362407	0.00152271	0.00476214	0.0161715	0.00753119	0.00222407	0.00263422	3.63321e-05	0.00611955	0.005073	0.0316861	0.00633254	0.00153997	0.0153992	3.99777e-05	0.0114301	0.00723203	0.00225187	0.0514035	0	0.0267632	0	0.00436736	0.00829878	0.0107554	0.0300328	0.00264875	0.00242707	0.00420732	0.00295588	0.00310973	0.00428753	0.0256347	0.00191949
534	288651		k__Bacteria; p__Firmicutes; c__Clostridia; o__Clostridiales; f__Ruminococcaceae	0.000306699	0.000448199	0.000704546	0.000528352	0.00254078	0	0.000763324	0.00189528	0.000243821	3.36512e-05	0	0	0.0026828	0.000874421	0.00107618	0.000121115	0.00011504	0.000119988	0.00274459	0.000958493	0.0074933	0.000125576	0.000659952	0.000120056	0.000126175	0.000120487	0.000125687	0.000123273	0.000126965	0.000126253	0.000761566	0.000697409	0.00164848	0.000843794	0.004159	0.00106345	0.00121052	0.000941619	0.00339267	0.00099524	0.00112962	0.000624475	0.000106033	0.000547903	0.0132145	0.000105641
535	288810		k__Bacteria; p__Firmicutes; c__Clostridia; o__Clostridiales; f__Ruminococcaceae	0	0	7.79191e-05	0	0.00170407	0.00227673	9.10873e-05	0	0.000863011	0.00100599	7.54667e-05	0.00101626	0.00028019	0.000213912	0.000207773	0.000206592	0.000196229	0.000204669	0.000209496	0.000194839	0.000206919	0.00256362	0.000216827	0.000204785	0.000215222	0.00020552	0.000214389	0.000210272	0.000216569	0.000215355	0.000553405	0.000506785	0.000579591	0.000613158	0.000578187	0.000546944	0.000341574	0.000265697	0.00264354	0.000280827	0.000318745	0.000594209	0.000274155	0.0156128	7.41673e-05	7.06768e-05
536	289709		k__Bacteria; p__Proteobacteria; c__Gammaproteobacteria; o__Enterobacteriales; f__Enterobacteriaceae	0.00153075	0.00162171	0.00345772	0	0	0	0.000229309	0.00900438	0	0.000386572	1.16819e-06	0.000298939	0.000575234	0.000647423	0.000628842	0.000625267	0.000593905	0.000619447	0.000634058	0.000589696	0.000626259	0.000648293	0.003387	0.000619799	0.000651386	0.000622024	0.000648866	0.000636405	0.000655465	0.000651791	3.72488e-05	3.41108e-05	3.90113e-05	0.00388233	0.000145398	3.68139e-05	0	0.00052389	0	0	0.00142673	0	0.000419415	0.00115477	0	0
537	290304		k__Bacteria; p__Firmicutes; c__Clostridia; o__Clostridiales; f__Lachnospiraceae	0	0	0.00137567	3.67956e-05	0.00615623	0	0.00168146	0.000725978	0	0.000170609	0	0.000183897	0.00186911	0.000256432	0.000249072	0.000247656	0.000235234	0.000245351	0.000251138	0.000233567	0.000248049	0.000256776	0.00888113	0.00024549	0.000258001	0.000246372	0.000257003	0.000252067	0.000259617	0.000258162	0.000549789	0.000503473	0.000575803	0.000844477	0.000574408	0.00054337	0	0	0.00550369	0	0	6.61932e-05	0.000386681	0.000416443	7.24063e-05	6.89987e-05
538	290455		k__Bacteria; p__Bacteroidetes; c__Bacteroidia; o__Bacteroidales	0.00774623	0	0	0	0	0.0524039	0	0	0.0278521	0.0806074	0	0.002018	0	0.0025442	0.00247118	0.00245713	0.00233389	0.00243426	0.00249168	0.00231734	0.00246103	0.00254762	0.240708	0.00243564	0.00255977	0.00244439	0.0203872	0.0025009	0.0025758	0.00256136	0.00139333	0.00127595	0.00145925	0.00154377	0.00145572	0.00137706	0	0.0299049	0	0	0	0.00150932	0.00157914	0.00158794	0.00165099	0.00157329
539	290686		k__Bacteria; p__Verrucomicrobia; c__Opitutae; o__[Cerasicoccales]; f__[Cerasicoccaceae]	0.000743185	0.00070379	0.000724804	0.000741422	0.00101242	0.000694522	0.000728297	0.00100862	0.00072504	0.000744951	0.000740344	0.000732894	0.000724197	7.17666e-05	6.97069e-05	6.93106e-05	6.58341e-05	6.86655e-05	7.02851e-05	6.53675e-05	6.94206e-05	7.1863e-05	7.27447e-05	6.87044e-05	7.22059e-05	6.89512e-05	7.19265e-05	7.05452e-05	0.0250143	7.22508e-05	0.00152189	0.00139368	0.0015939	0.00168621	0.00159004	0.00150412	0.00156519	0.0012175	0.00375929	0.00128683	0.00146058	0.0299707	0.000107084	0.000107681	0.000111956	0.000106688
540	291017		k__Bacteria; p__Firmicutes; c__Clostridia; o__Clostridiales; f__Ruminococcaceae	0.000363769	0.000344486	0.000354771	0.000362905	0.000636531	0.000339949	0.000356481	0.00036721	0.000354887	0.000364633	0.000362378	0.000358731	0.000354474	0.000752946	1.82182e-05	1.81147e-05	1.72061e-05	1.7946e-05	1.83693e-05	1.70841e-05	1.81434e-05	1.87817e-05	0.00994254	1.79562e-05	1.88714e-05	1.80207e-05	1.87983e-05	1.84373e-05	0.00120593	1.88831e-05	0.00183839	0.00168352	0.00192537	0.00203688	0.00192071	0.00181692	0.00237128	0.00184453	0.00212764	0.00194956	0.0022128	9.79575e-05	0.000102489	0.00010306	0.000107152	0.000102109
541	291090		k__Bacteria; p__Bacteroidetes; c__Bacteroidia; o__Bacteroidales; f__Porphyromonadaceae; g__Parabacteroides; s__distasonis	0	0.150088	0.0397235	0.0597252	0.00278911	0	0.0158994	0.00162674	0.0558286	0.00342018	0.023065	0.0516607	0.00411263	0.0142955	0.0163254	0.0155427	0.0518318	0.0136778	0.0408142	0.0130209	0.0159226	0.0143147	0.0172151	0.0184675	0.0143831	0.0137347	0.0143274	0.0140522	0.0237614	0.014392	0.00687392	0.00676009	0.00679419	0.00718767	0.00899977	0.00800842	0.0022866	0.000963623	0.00423113	0.073019	0.00729984	0.0151688	0.0284396	0.0178135	0.000116258	0.00167889
542	291094		k__Bacteria; p__Firmicutes; c__Clostridia; o__Clostridiales; f__Ruminococcaceae	0.0017264	0.000605336	0.00039368	0.00295234	0.00621694	0.000377232	0.000395577	0.00090179	0.00153663	0.000404623	0.000876866	0.000638296	0.00227445	0.00159858	0.000117588	0.000786723	0.000940809	0.000115831	0.000118563	0.000110268	0.00213684	0.000121225	0.0137868	0.000115897	0.000869039	0.000116313	0.000121332	0.000119002	0.0156487	0.000121879	0.00048913	0.000140435	0.00433688	0.000169912	0.00509115	0.000151563	0.00109554	0.000852178	0.00326375	0.000900706	0.00102232	0.000655073	0.000537464	0.000690452	0.000126439	0.000465666
543	291215		k__Bacteria; p__Bacteroidetes; c__Bacteroidia; o__Bacteroidales	6.96332e-05	6.5942e-05	6.79109e-05	6.9468e-05	0.000615497	0.000293893	6.82382e-05	7.02919e-05	6.79331e-05	6.97987e-05	6.9367e-05	6.8669e-05	6.78541e-05	1.81683e-05	1.76469e-05	1.75465e-05	1.66664e-05	1.73832e-05	1.77932e-05	1.65483e-05	1.75744e-05	1.81927e-05	0.00368465	1.73931e-05	1.82795e-05	1.74555e-05	1.82088e-05	1.78591e-05	1.8394e-05	1.82909e-05	0.00170716	0.00156334	0.0534855	0.00189149	0.00178361	0.00168723	0	0	0.0970523	0	0	0.00135485	0.00141752	0.00182659	0.0185874	0.00141227
544	291266		k__Bacteria; p__Firmicutes; c__Clostridia; o__Clostridiales; f__Ruminococcaceae	0.00243605	0.000352459	0.00566656	0.00290265	0.000707385	0.000349899	0.0126581	0.00119841	0.00359667	0.00245477	0.00153837	0.000510774	0.000883923	0.00101222	0.00249277	0.000920996	0.00327588	0.00993044	5.38519e-05	0.00760288	0.00685752	5.50609e-05	5.57364e-05	0.00387695	5.53236e-05	0.00208693	5.51095e-05	0.00205952	0.00315072	0.000769246	0.00310842	0.00074215	0.0126135	0.000433489	0.00466604	0.000846275	0.0124443	8.59933e-05	0.000919871	0.00724976	0.0080368	0.000433214	0.0034015	0.0118243	0.00393627	0.00160133
545	291315		k__Bacteria; p__Firmicutes; c__Clostridia; o__Clostridiales; f__Veillonellaceae; g__Phascolarctobacterium	0	0.00238979	0.00115073	0	0.00138159	0.00392475	0	0.00120721	0.00153059	0.00351793	0.00113266	0.00284716	0.000430116	0.000384547	0.00037351	0.000371387	0.000352759	0.00036793	0.000376609	0.000350259	0.000371976	0.000385063	0.0188579	0.000368139	0.000386901	0.00233967	0.000385404	0.000378002	0.000389324	0.000387141	0.000202213	0.000185178	0.000211782	0.000224047	0.000211269	0.000199853	2.39463e-05	1.86269e-05	0.0016383	1.96876e-05	2.23458e-05	3.26503e-06	0.000662453	0.00108347	0.00219648	3.40341e-06
546	291475		k__Bacteria; p__Firmicutes; c__Clostridia; o__Clostridiales	0.000102704	0	0	0.000503582	0.00726114	0	0	0.00207635	0	7.0635e-05	0	0.000173281	0.00197233	0.000476572	0.000462895	0.000460263	0.000437177	0.00190038	0.000466735	0.000434079	0.000460993	0.000477213	0.000483067	0.000456238	0.00047949	0.000457876	0.000477635	0.000468462	0.000482492	0.000479788	0.000218657	0	0	0	0	0.00375681	0.000438701	0.000341248	0.000393625	0.000360681	0.00040938	6.5439e-06	0.00324049	0.00393232	7.15813e-06	6.82126e-06
547	291493		k__Bacteria; p__Firmicutes; c__Clostridia; o__Clostridiales; f__Lachnospiraceae	0	0	0.110933	0.00484273	0.343312	0	0.30494	0.0389167	0	0.000816263	0	0.0116489	0.239287	0.0270218	0.0262463	0.0260971	0.0247881	0.0258542	0.026464	0.0246124	0.0261385	0.0270581	0.493599	0.0258688	0.0271872	0.0259617	0.027082	0.0265619	0.0273575	0.0280242	0.0156054	0.0142908	0.0163438	0.0172904	0.0163042	0.0154232	0.00820142	0.00637957	0.0762772	0.00674286	0.00765328	0.00161029	0.0441094	0.0512007	0.00118569	0.00112989
548	291571		k__Bacteria; p__Firmicutes; c__Clostridia; o__Clostridiales; f__Ruminococcaceae; g__Oscillospira	0.00475906	0.000873355	0.00781555	0.00400774	0.0131076	0.00394796	0.141906	0.00875756	0	0.00719864	0	2.4502e-05	0.0152739	0.00977224	0.00436031	0.00333476	0.00582913	0.00330372	0.0116765	0.00492578	0.0106827	0.00345756	0.202986	0.00764487	0.0130618	0.00667455	0.00818548	0.00339416	0.00860392	0.00347622	0.0036068	0.0011235	0.013971	0.00135932	0.00497216	0.00121253	0.00297386	0.00231325	0.00935028	0.00244498	0.00277511	0.000249696	0.00221574	0.0238641	0.00232686	0.000260279
549	291648		k__Bacteria; p__Firmicutes; c__Clostridia; o__Clostridiales; f__Ruminococcaceae	0.00128405	0.00113272	0.00286615	0.00202707	0.00127898	0.00380753	0.00302916	0.00123586	0.000932106	0.00361736	0.00047991	0.00193213	0.00213336	0.00157853	0.000106608	0.00410105	0.00422492	0.000105015	0.000107492	9.99713e-05	0.00853889	0.000109905	0.0136945	0.00340582	0.000853245	0.00400682	0.000110003	0.00318507	0.000111121	0.00065819	0.0205443	0.00121886	0.00313192	0.00194051	0.0139034	0.00321978	0.00218798	0.0237717	0.0065678	0.00179886	0.00204174	0.00103226	0.00169304	0.00276045	0.003169	0.00141469
550	291725		k__Bacteria; p__Bacteroidetes; c__Bacteroidia; o__Bacteroidales; f__Prevotellaceae; g__Prevotella; s__copri	0.00565757	0.00578335	0.0110394	0.00537582	0.00587394	0.0498311	0.00553783	0.0190086	0.00525705	0.00637138	0.00585068	0.0077563	0.0102712	0.000816633	0.000793196	0.000788686	0.000749127	0.000781346	0.000799775	0.000743818	0.0862309	0.00206863	0.182773	0.000781789	0.0142411	0.000784596	0.000818453	0.0018322	0.00678472	0.00137183	0.00691415	0.0100404	0.00724131	0.00766069	0.00722377	0.00683343	0.00752377	0.00585245	0.0185144	0.00618572	0.00702092	0.000523995	0.000548233	0.00066177	0.000573178	0.000546204
551	292041		k__Bacteria; p__Bacteroidetes; c__Bacteroidia; o__Bacteroidales; f__Prevotellaceae; g__Prevotella; s__copri	0.00606903	0.00444028	0.0080357	0.00520978	0.00491919	0.00623002	0.00485883	0.00576475	0.00481284	0.00469997	0.0046709	0.00562653	0.00604115	0.00294057	0.00281024	0.00133815	9.13597e-06	9.52888e-06	0.00513876	9.07122e-06	0.078529	9.97261e-06	0.0453542	0.00147306	0.0103849	0.00156643	9.98143e-06	0.00205639	1.00829e-05	0.00219561	0.00708787	0.0679016	0.00363757	0.00582001	0.00616745	0.00880666	0	0.0711938	0.0189212	0.0160313	0.000822449	0.00326712	0.0031649	0.00343856	0.0029806	0.00284033
552	292057		k__Bacteria; p__Firmicutes; c__Bacilli; o__Lactobacillales; f__Lactobacillaceae; g__Lactobacillus	0.12373	0.0165301	0.104772	0.364062	0.130492	0.0116729	0.0946297	0.260101	0.103457	0.134913	0.11897	0.0152777	0.0282973	0.0296055	0.013431	0.0128229	0.0158824	0.0124656	0.016813	0.0108311	0.140649	0.0119074	1.10681	0.011384	0.608465	0.0114249	0.0648963	0.0168435	0.0120391	0.59545	0	0	0	1.18646	0	0	0.0501645	0.039021	0.0450102	0.0425997	0.529878	0.0366436	2.00854	0.0227355	0.0534359	0.0214864
553	292242		k__Bacteria; p__Firmicutes; c__Clostridia; o__Clostridiales; f__Ruminococcaceae	0.0249344	0.0241673	0.0279161	0.0290823	0.0249806	0.0236288	0.0278309	0.0294477	0.0320367	0.0265955	0.0254452	0.0277377	0.0303089	0.0044648	0.00309256	0.00798503	0.00679028	0	0.0147105	0.0521252	0.173191	0	0.305022	0.0201791	0.0939588	0.00985683	0	0	0.0489611	0	0.00469742	0.00860894	0.0761696	0.00520462	0.00542692	0.0120299	0.00927505	0.00829456	0.0324856	0.00762555	0.00865516	0	0	0	0.0475661	0
554	292289		k__Bacteria; p__Proteobacteria; c__Gammaproteobacteria; o__Enterobacteriales; f__Enterobacteriaceae	0.000822115	0.001028	0.00129151	0	0	0	0	0.00414301	0.000867426	0.000331122	0	0	0.000899554	0.000133409	0.00012958	0.000128844	0.000122381	0.000127644	0.00557024	0.000121514	0.000129048	0.000133588	0.0017935	0.000127717	0.00327796	0.000128176	0.000133707	0.000131139	0.000135066	0.000134309	0.00141648	0.000282198	0.00470885	0.0117614	0.000321958	0.000304561	0.00888529	0.010939	0.0013249	0.000929753	0.00851745	0.000706662	0.000952909	0.000743469	0.00503666	0.00923157
555	292537		k__Bacteria; p__Firmicutes; c__Clostridia; o__Clostridiales; f__Ruminococcaceae; g__Faecalibacterium; s__prausnitzii	0	6.18497e-05	0.00225133	0.00264156	0.000643783	0.000247335	0.000611557	0.000797479	0.000827571	0.00136451	6.73342e-05	0.00208079	0.000756853	0.000270451	0.000262689	0.000261196	0.00194129	0.000258765	0.000264868	0.000246336	0.0010859	0.000270815	0.00134655	0.000258912	0.000272107	0.00106069	0.000271054	0.000265848	0.000273811	0.00139654	0.000947958	0.000512478	0.000586102	0.000855419	0.00232031	0.00119459	0.000601621	0.0136252	0.000152054	0.000139328	0.00015814	2.83476e-05	0.00333272	0.00502653	3.10083e-05	2.9549e-05
556	292758		k__Bacteria; p__Firmicutes; c__Clostridia; o__Clostridiales	0.000453703	0.000631751	0.000910631	0.000443374	0.000998173	0.00016858	0.000176778	0.000437441	0.000175987	0.00018082	0.000179702	0.000922433	0.00041871	0.000772087	3.60122e-05	3.58075e-05	0.000859557	3.54742e-05	3.6311e-05	3.37704e-05	0.000437762	3.71261e-05	0.00212908	3.54943e-05	3.73033e-05	0.00042609	3.7159e-05	3.64453e-05	0.00716711	3.73265e-05	0.000373546	0.000120835	0.0124309	0.000146198	0.000137859	0.00013041	0.00155353	0.00120843	0.00139391	0.00127725	0.0014497	0	0	0	0.0118471	0
557	292816		k__Bacteria; p__Firmicutes; c__Clostridia; o__Clostridiales; f__Ruminococcaceae	0.0352756	0.0024512	0.00865531	0.0929583	0.0468982	0.00210932	0.0389096	0.0270258	0.00519487	0.00389518	0.00407098	0.00659908	0.0626145	0.0148019	0.0143771	0.0142954	0.0135783	0.0141623	0.0144964	0.0134821	0.0143181	0.0148218	0.0150037	0.0141704	0.0168967	0.0142212	0.0148349	0.01455	0.0149858	0.0149018	0.000624023	0.000571454	0.00196995	0.000691401	0.00114754	0.000616738	0.000676489	0.000526215	0.00294039	0.00055618	0.000631276	8.27198e-05	0.00748846	0.0147099	9.04841e-05	8.62258e-05
558	292921		k__Bacteria; p__Bacteroidetes; c__Bacteroidia; o__Bacteroidales; f__Prevotellaceae; g__Prevotella; s__copri	0.693767	0.00383548	0.012024	0.0439454	0.0122087	0.0097048	0.00129859	0.109893	0.00423879	0.0109457	0.00165782	0.0185819	0.00694684	0.0213342	0.0126124	0.015243	0.0318827	0.0068241	0.0121336	0.00591797	0.0198061	0.00790493	0.0077586	0.0123946	0.0140407	0.00974552	0.0952586	0.677578	0.00924316	0.557951	0.0307202	0.105535	0.00509831	0.00434828	0.00412374	0.0662184	0.00921175	0.16138	0.036207	0.183955	0.0180455	0.164804	0.0205846	0.021532	0.00787551	0.00686113
559	292967		k__Bacteria; p__Tenericutes; c__Mollicutes; o__RF39	0.00022186	0.000891343	0.00142292	0.00515274	0.00264226	0.000658108	0.0012474	0.000978752	0.000449117	0.000707988	0.000221012	0.000707869	0.00428541	0.0142022	0.000183707	0.000182662	0.0001735	0.000180962	0.00018523	0.00017227	0.000586227	0.000189389	0.000191712	0.000181065	0.000190292	0.000181715	0.000189556	0.000185916	0.0204611	0.000190411	0.000537077	0.000491832	0.020232	0.000595066	0.000561127	0.000530806	0.00230902	0.0017961	0.00207178	0.00189838	0.0021547	0	0	0	0.0129562	0
560	293843		k__Bacteria; p__Bacteroidetes; c__Bacteroidia; o__Bacteroidales; f__Prevotellaceae; g__Prevotella; s__copri	0.00438815	0.00209152	0.00996591	0.00299108	0.00273177	0.00708033	0.00216435	0.0047748	0.00450856	0.00393327	0.00220016	0.0026728	0.00578452	0.0228738	0.00199904	0.00145913	0.000946397	0.000127751	0.000130764	0.000121615	0.041844	0.00137864	0.0246619	0.000860493	0.000876314	0.000517979	0.00452158	0.00422951	0.000135179	0.00122857	0.000943395	0.00564865	0.000217161	0.000452799	0.000451613	0.00111684	0.000233281	0.0135646	0.0043977	0.000687527	0.000767604	0.000590375	0.000880204	0.00148157	0.00064579	0.000615398
561	293883		k__Bacteria; p__Firmicutes; c__Clostridia; o__Clostridiales; f__Veillonellaceae; g__Phascolarctobacterium	0.0229749	0.0224566	0.0224066	0.0229203	0.0233046	0.0240164	0.0225146	0.0231922	0.0226529	0.0272681	0.0243759	0.0234101	0.0228795	0.00135317	0.00131433	0.00130686	0.00124131	0.0012947	0.00132524	0.00123251	0.00130893	0.00260116	0.653277	0.00166213	0.00210417	0.0820474	0.00574831	0.00133014	0.00136998	0.0013623	0.000291163	0.000266635	0.00030494	0.000322601	0.000304202	0.000287764	7.94678e-05	6.18149e-05	0.00258081	6.5335e-05	7.41566e-05	0	0	0.00118572	0.00245213	0
562	293918		k__Bacteria; p__Firmicutes; c__Clostridia; o__Clostridiales; f__Lachnospiraceae	0	5.07992e-05	0	0	0	0.000589801	0	0.00327142	0	0	0	0.00055726	0.019821	0.00106201	0.00103153	0.00102566	0.000974218	0.00101612	0.00104008	0.000967313	0.00102729	0.00106343	0.00107648	0.00101669	0.00106851	0.00102034	0.00106437	0.00104393	0.0010752	0.00106917	5.8748e-05	5.37989e-05	6.15277e-05	6.50911e-05	6.13787e-05	5.80621e-05	7.53419e-05	5.86056e-05	6.76007e-05	6.19429e-05	7.03065e-05	2.83469e-06	0.00010396	0.00110639	3.10077e-06	2.95484e-06
563	294196		k__Bacteria; p__Bacteroidetes; c__Bacteroidia; o__Bacteroidales; f__Prevotellaceae; g__Prevotella; s__copri	0.00422856	0	0.00184596	0.00106962	0.000585655	0.00710135	0	0.00503171	0	0.000884988	0	0	0.000971531	0.00245653	0.00294727	0.000582778	0.000553547	0.000577353	0.000590972	0.000549623	0.00261023	0.000604239	0.000611652	0.000577681	0.000607122	0.000579756	0.000604773	0.00188728	0.000610924	0.0006075	0.00290238	0.00677942	0.00303971	0.00321576	0.00303235	0.00318981	0	0.00427896	0.00413724	0.0613832	0	0.00261698	0.00300597	0.0124137	0.00286262	0.0027279
564	294270		k__Bacteria; p__Bacteroidetes; c__Bacteroidia; o__Bacteroidales; f__Prevotellaceae; g__Prevotella; s__copri	0.0113314	0	0.0199753	0.00478116	0.00331994	0.0101615	0.000385453	0.0110544	0.00394125	0.00512742	0.000108867	0.000833105	0.0117937	0.0118035	0.00699585	0.00261102	0.00118712	0.00123817	0.0117777	0.0011787	0.00371456	0.00129583	0.00131173	0.00498769	0.00737631	0.00124332	0.00129698	0.0107083	0.00131017	0.00242249	0.00784052	0.0174544	0	0	0	0.0293006	0.00139555	0.00973432	0.00653026	0.0427947	0.014007	0.00411035	0.00392917	0.0126101	0.00301473	0.00287285
565	294617		k__Bacteria; p__Bacteroidetes; c__Bacteroidia; o__Bacteroidales; f__Prevotellaceae; g__Prevotella; s__copri	0.00332646	0.00133019	0.005552	0.00166592	0.00193983	0.00429974	0.00137651	0.00193093	0.00137036	0.00140799	0.00139928	0.0013852	0.00332096	0.000135457	0.0010674	0.000130821	0.000124259	0.000129604	0.00270351	0.000123379	0.0398894	0.000135639	0.00274973	0.000129677	0.00385075	0.000130143	0.000135759	0.000133151	0.0120109	0.000136371	0.000873041	0.00853741	0.00091435	0.00120029	0.00115757	0.000862848	0.00199248	0.00444877	0.00178776	0.00163813	0.00185931	0.000273232	0.000285871	0.000398634	0.000298878	0.000284813
566	294710		k__Bacteria; p__Firmicutes; c__Clostridia; o__Clostridiales; f__Lachnospiraceae	0	0.00184662	0.000366132	7.8095e-05	0.00332286	0.000432162	0	0.00111281	0	0.000466145	6.34485e-05	0.000371334	0.000461439	0.000249641	0.000242477	0.000241098	0.000229005	0.000238854	0.000244488	0.000227382	0.000241481	0.00284029	0.000253044	0.000238989	0.000251169	0.000239848	0.000250198	0.000245393	0.000252742	0.000251326	0.000359749	3.60726e-05	4.12549e-05	0.00120867	0.00147296	0.00440487	0.00258171	0	0	0	0.00223006	0.00030213	0.00110659	0.000893628	0.000330489	0.000314935
567	294791		k__Bacteria; p__Firmicutes; c__Clostridia; o__Clostridiales; f__Lachnospiraceae; g__Coprococcus	0.00975553	0	0.00809024	4.14105e-05	0.00265403	2.31954e-05	0.000269265	3.22081e-05	2.19136e-05	0.000666101	0.000450771	0.000460294	0.000869667	0.0010179	0.00121771	0.00025276	0.00363741	0.000250407	0.000256313	0.00023838	0.000253161	0.000262068	0.020707	0.000250549	0.000263318	0.000251449	0.000262299	0.000257262	0.010045	0.000263482	0.00234562	0	0.00147941	0.000322028	0	0	0.000162183	0.000126156	0.00230911	0.00013334	0.000151344	7.84386e-05	0.00113564	0.0012336	8.58011e-05	8.17631e-05
568	294922		k__Bacteria; p__Firmicutes; c__Clostridia; o__Clostridiales; f__Ruminococcaceae; g__Faecalibacterium; s__prausnitzii	0.000892659	0.000303619	0.0017791	0.00494579	0.00119744	0.0019104	0.00200845	0.00100639	0.000659383	0.00260592	0.000507071	0.00161977	0.00185309	0.000921772	0.000895317	0.000890227	0.000845575	0.000881941	0.000902744	0.000839582	0.00089164	0.00092301	0.000934334	0.000882442	0.000927415	0.000885611	0.000923826	0.000906084	0.000933222	0.000927991	0.000527124	0.000127972	0.00102237	0.000624418	0.000888011	0.000458071	0.000574811	0.00442901	0	0	0	8.35831e-05	0.0025409	0.00647008	9.14284e-05	8.71256e-05
569	295053		k__Bacteria; p__Proteobacteria; c__Gammaproteobacteria; o__Enterobacteriales; f__Enterobacteriaceae	0.00642582	0.00468862	0.00975496	0.000420903	0.000138729	0.000961159	0.0035923	0.0306022	0.00499096	0.0018351	0.000935698	0.000462109	0.00407682	0.00126722	0.00123085	0.00122385	0.00116246	0.00358702	0.00687933	0.00296987	0.00122579	0.00126892	0.0184729	0.00121315	0.00127497	0.00464039	0.010905	0.00124565	0.00128296	0.00127577	6.56593e-05	6.01279e-05	0.000247538	0.0747241	0.000270499	6.48927e-05	0.00436186	0.00339292	0.00391369	0.00358614	0.00562033	0	0.00394035	0.00741747	0.0100978	0.0220253
570	295074		k__Bacteria; p__Firmicutes; c__Clostridia; o__Clostridiales	0.000775878	0	0	0	0.00336724	0	0.00158546	0.123036	0.00197711	0.00375012	0.000477894	0	0.0102919	0.00668428	0.00649244	0.00645553	0.00613173	0.00639544	0.00654629	0.00608827	0.00646577	0.00669326	0.00677537	0.00639907	0.0067252	0.00642205	0.00669917	0.00657052	0.00676731	0.00672938	0.000127311	0.000116586	0.000133335	0.000141057	0.000133012	0.000125824	0.000170125	0.000132334	0.000152645	0.00013987	0.000158755	1.14222e-05	0.00406817	1.20171e-05	1.24943e-05	1.19063e-05
571	295086		k__Bacteria; p__Proteobacteria; c__Betaproteobacteria; o__Burkholderiales; f__Comamonadaceae; g__Comamonas	0.000888484	0.000841386	0.000866508	0.000886375	0.000879854	0.00105958	0.000870685	0.000896888	0.000866791	0.000890595	0.000885087	0.00112493	0.00208323	0	0	0.00327166	0	0	0.00507198	0	0	0	0.00567254	0	0	0.00771796	0	0.00302051	0.00232102	0	0.000391879	0.000963203	0.000410422	0.000434192	0.000409428	0.0265352	0.00409121	0.0031824	0.00367085	0.00336362	0.00381778	9.97079e-05	0.00010432	0.000104901	0.000109067	0.000103934
572	295100		k__Bacteria; p__Firmicutes; c__Clostridia; o__Clostridiales; f__Christensenellaceae	0.00109053	0	0.000642252	0.000311704	0.00354415	0	0.00082443	0.0196797	0.000505643	0.00101739	0.000822261	0.000748901	0.00271545	0.00144898	0.0014074	0.00139939	0.0013292	0.00138637	0.00141907	0.00131978	0.00140161	0.00145093	0.00146873	0.00138716	0.00145785	0.00139214	0.00145221	0.00142432	0.00146698	0.00145876	0.0120331	0.0110194	0.0126024	0.0133323	0.0125719	0.0118926	0.0108412	0.00843294	0.0352851	0.00891316	0.0101166	0.000651615	0.00209131	0.00112555	0.146444	0.000679233
573	295485		k__Bacteria; p__Firmicutes; c__Clostridia; o__Clostridiales; f__Ruminococcaceae; g__Faecalibacterium; s__prausnitzii	0.000834375	0	0.00687529	0.00596572	0.00276952	0.00462241	0.00556085	0.000337443	0.00143122	0.00758949	0.000122116	0.00854409	0.00475753	0.00219173	0.00159146	0.00129279	0.00324445	0.00292887	0.0033858	0.000531823	0.00100438	0.000584669	0.0120298	0.0093914	0.00140061	0.00952958	0.00539382	0.00506532	0.000591138	0.00298602	0.00176465	0.000606127	0.00318699	0.0059468	0.0150552	0.00101849	0.00377137	0.0110102	0.00368952	0.00046067	0.00052287	0.00105543	0.00676445	0.012296	0.00983815	0.00146484
574	295554		k__Bacteria; p__Bacteroidetes; c__Bacteroidia; o__Bacteroidales; f__Prevotellaceae; g__Prevotella; s__copri	0.00323586	0.000499608	0.00464002	0.00183141	0.00052245	0.00230635	0.000517005	0.00230372	0.00215264	0.00150553	0.000525557	0.000520268	0.00147698	0.000129509	0.0010632	0.000125077	0.000118803	0.000123912	0.000126835	0.000117961	0.0206414	0.000129683	0.00902851	0.000858793	0.00385102	0.000515263	0.000129797	0.00166865	0.0013205	0.0017764	0.00314068	0.0603345	0.000421658	0.000283216	0.000285541	0.00306699	0	0.056048	0.00326534	0.0146386	0	0.00153875	0.00197756	0.00255609	0.00168318	0.00160397
575	295622		k__Bacteria; p__Firmicutes; c__Clostridia; o__Clostridiales; f__Lachnospiraceae; g__Butyrivibrio	0.000684575	0.000648286	0.000667643	0.00068295	0.00233349	0.000639749	0.000670861	0.00069105	0.000667861	0.000686202	0.000681958	0.000675095	0.000667084	8.4205e-05	8.17883e-05	8.13234e-05	7.72443e-05	8.05664e-05	8.24668e-05	7.66969e-05	8.14524e-05	8.43182e-05	0.0251808	8.06121e-05	8.47205e-05	8.09016e-05	8.43927e-05	8.27719e-05	8.5251e-05	8.47731e-05	0.00824972	0.00755474	0.00864007	0.00914047	0.00861915	0.00815341	0.0110146	0.00856785	0.0098829	0.00905575	0.0102785	0.000732234	0.000766104	0.000881157	0.00181318	0.000763268
576	295804		k__Bacteria; p__Firmicutes; c__Clostridia; o__Clostridiales; f__Lachnospiraceae	6.36264e-05	6.02536e-05	6.20527e-05	6.34754e-05	6.30084e-05	5.94601e-05	6.23517e-05	6.42282e-05	6.20729e-05	6.37776e-05	6.33831e-05	6.27453e-05	6.20007e-05	0	0	0	0.000821474	0.000538638	0	0	0	0	0	0	0	0.000387874	0	0	0	0	0	0	0	0.00513124	0.0345738	0	0.00201387	0.00156651	0.00180695	0.00165572	0.00187927	0.00161086	0.00168538	0.00169477	0.00176206	0.00167914
577	295815		k__Bacteria; p__Cyanobacteria; c__4C0d-2; o__YS2	0	0	0.000272102	0	0	0	0.000278547	0.0603972	0	0.000916835	0	0	0.00348889	0.00303565	0.00294852	0.00293176	0.00278471	0.00290447	0.00297298	0.00276497	0.00293641	0.00303972	0.00307702	0.00290612	0.00305423	0.00291656	0.00304241	0.00298398	0.00307335	0.00305613	0.000806971	0.000738989	0.000845154	0.000894102	0.000843108	0.00079755	0	0	0.018584	0	0	0.000601462	0.0048823	0.000632789	0.000657917	0.000626954
578	296038		k__Bacteria; p__Firmicutes; c__Clostridia; o__Clostridiales; f__Christensenellaceae	0	0.000170134	0.000183825	5.2674e-05	0.000837064	0.000169393	5.32117e-05	0.000628767	3.9289e-05	0	0	0	0.00156555	0.000965846	6.54081e-05	6.50362e-05	6.17741e-05	6.44309e-05	6.59506e-05	6.13363e-05	6.51394e-05	6.74312e-05	6.82585e-05	6.44674e-05	0.00188539	6.46989e-05	6.74908e-05	6.61947e-05	6.81772e-05	6.77951e-05	0.000833828	0.000763583	0.000873282	0.000923858	0.00282599	0.000824093	0.0013227	0.00102888	0.0011868	0.00108747	0.0012343	5.35794e-05	5.60578e-05	0.000495086	0.00106072	5.58503e-05
579	296082		k__Bacteria; p__Bacteroidetes; c__Bacteroidia; o__Bacteroidales; f__Prevotellaceae; g__Prevotella	0	0	0	0	0	0.0422883	0	0.00420208	0	0	0	0	0.00201891	0.000163885	0.000159182	0.000158277	0.000150338	0.000156804	0.000160502	0.000149272	0.000158528	0.000164105	0.00591239	0.000156893	0.0279439	0.0121727	0.00016425	0.00467392	0.000165921	0.000164991	0.000706112	0.0567351	0.0216393	0.000782353	0.000737732	0.000846092	0.00655483	0.00509875	0.0105624	0.0053891	0.00611675	0	0	0	0	0
580	296340		k__Bacteria; p__Bacteroidetes; c__Bacteroidia; o__Bacteroidales; f__S24-7	0	0	0	0	0	0	0	0	0	0	0	0	0	0	0	0	0	0	0	0	0	0	0	0	0	0	0	0	0	0	0.0117607	0.0107699	0.0123172	0.0130305	0.0122873	0.0116234	0	0	0.291162	0	0	0.0127398	0.0133291	0.0134034	0.0139356	0.0132798
581	296358		k__Bacteria; p__Proteobacteria; c__Gammaproteobacteria; o__Enterobacteriales; f__Enterobacteriaceae	0.00216379	0.00223207	0.00285886	0.000232867	0	8.74702e-05	0.000741724	0.0104139	0.0016437	0.000287097	0.000762017	0	9.97668e-05	0.000980815	0.000952665	0.000947249	0.000899737	0.000938433	0.000960568	0.00089336	0.000948752	0.000982132	0.000994182	0.000938965	0.000986819	0.000942337	0.000983001	0.000964122	0.000992998	0.000987432	0	0	0	0.0100207	0	0	0.00125937	0.00178123	8.10997e-05	7.43121e-05	8.43458e-05	0.00023825	0.00158147	0.000541756	0.000260613	0.00113154
582	296374		k__Bacteria; p__Bacteroidetes; c__Bacteroidia; o__Bacteroidales; f__Prevotellaceae; g__Prevotella; s__copri	0	0	0.00126552	0	0	0.00376172	0	0.0163813	0	0	0	0	0.00277005	0.00102444	0.00099504	0.000989383	0.000939757	0.000980174	0.00100329	0.000933097	0.000990953	0.00102582	0.0010384	0.00098073	0.00103071	0.000984252	0.00102672	0.00100701	0.00103717	0.00103135	0.000137034	0.00162932	0.000143518	0.00015183	0.000369738	0.000135434	0.000103351	0.00294355	0.00242247	0.000544546	0.000606247	0.000314346	0.00059554	0.000330719	0.000343851	0.000327669
583	296394		k__Bacteria; p__Firmicutes; c__Clostridia; o__Clostridiales; f__Ruminococcaceae	0.000998406	0.000686438	0.000706934	0.000986776	0.00126464	0.000677399	0.00227964	0.000987279	0.00117984	0.000973208	0.000722091	0.000714825	0.00167888	1.37581e-06	0.00186688	0.000665062	0.000823497	1.31636e-06	0.00256379	0.000826414	0.0112094	0.00124378	0.00104295	1.31711e-06	0.000741848	1.32184e-06	1.37888e-06	0.000512591	0.00591888	1.38509e-06	0.00110392	0.00206776	0.0154426	0.00142464	0.00667311	0.00685833	0.00428682	0.00389529	0.00612771	0.00352444	0.00549796	0.00881944	0.00036933	0.000594568	0.0197581	0.000706531
584	296442		k__Bacteria; p__Bacteroidetes; c__Bacteroidia; o__Bacteroidales; f__Prevotellaceae; g__Prevotella; s__copri	0.0102889	0	0.0238088	0.00158567	0.00444995	0.0157211	0	0.0118229	0.00483167	0.00448227	0	0.00096624	0.0088725	0.00432895	0.00240134	0.00912114	0.00226793	0.00236546	0.00892013	0.00225185	0.00239148	0.00247562	0.00250599	0.00514842	0.00248743	0.00336164	0.0024778	0.00891325	0.00550459	0.00248898	0.0109195	0.0279509	0.00500826	0.00529832	0.00573089	0.0170826	0.00189042	0.116208	0.0472384	0.0145488	0.00336571	0.00662227	0.0128127	0.0239155	0.00724386	0.00690295
585	296900		k__Bacteria; p__Firmicutes; c__Clostridia; o__Clostridiales; f__Clostridiaceae; g__Clostridium	0	0.0156339	0	0	0	0	0	0	0	0	0.0154724	7.36149e-05	0	0.0289909	0.000488407	0.00048563	0.000461272	0.00048111	0.000492458	0.000458002	0.0004864	0.000503514	0.000509691	0.000481383	0.000505916	0.000483111	0.000503959	0.00049428	0.000509084	0.000506231	0	0	0	0	0	0	0	0	0	0	0	0	0	0	0	0
586	296941		k__Bacteria; p__Firmicutes; c__Clostridia; o__Clostridiales; f__Ruminococcaceae	0.00291443	0.000468329	0.00668116	0.00315953	0.00508356	4.10023e-05	0.0520084	0.00827974	0.000697329	0.00119557	0.0055364	0.000522064	0.00685021	0.0137934	0.000397378	0.00140637	0.00538626	0.000391441	0.000400674	0.00037264	0.0168622	0.000409669	0.0313591	0.000391663	0.000411624	0.000393069	0.000410031	0.000402157	0.0382804	0.00041188	0.000882397	0.000479424	0.00298293	0.000580055	0.000546972	0.000517416	0.00103946	0.000808556	0.000932659	0.0008546	0.000969989	5.11734e-05	0.00125368	0.000818704	0.00404936	0.000384861
587	296945		k__Bacteria; p__Proteobacteria; c__Betaproteobacteria; o__Burkholderiales; f__Alcaligenaceae; g__Sutterella	0.0296927	0.000736089	0	0.000842887	0	0.0331018	0.023283	0.00436603	0.00539617	0.00271646	0	0.00269668	0.045151	0.0065574	0.00636921	0.006333	0.00601534	0.00627405	0.00642204	0.00597271	0.00634304	0.00656621	0.00664677	0.00627761	0.00860694	0.00630015	0.00657202	0.0064458	0.00663886	0.00660165	0.000726401	0.000383381	0	0.00265097	0.000229225	0	0	0	0	0.00336704	0	8.53375e-05	0.00169573	0.00652518	9.33475e-05	8.89544e-05
588	297260		k__Bacteria; p__Proteobacteria; c__Epsilonproteobacteria; o__Campylobacterales; f__Campylobacteraceae; g__Campylobacter	0.00413436	0.00365353	0.00376262	0.00384889	0.00382057	0.00383668	0.00378076	0.00389454	0.00376385	0.00486371	0.0038433	0.0105792	0.00375947	0.000455503	0.00044243	0.000439915	0.00041785	0.00043582	0.0004461	0.000414888	0.000440613	0.000456115	0.139509	0.000436068	0.000458292	0.000827998	0.000456518	0.000447751	0.000461161	0.000458577	2.56603e-05	2.34986e-05	2.68745e-05	2.8431e-05	2.68094e-05	2.53608e-05	3.42899e-05	2.66728e-05	3.07668e-05	2.81917e-05	3.19982e-05	2.30222e-06	2.40871e-06	2.42214e-06	2.51832e-06	2.3998e-06
589	297629		k__Bacteria; p__Firmicutes; c__Clostridia; o__Clostridiales; f__Ruminococcaceae	0.00609178	0	4.64331e-05	0.00128681	0.00366809	0.000476566	7.0186e-05	0.00280907	0.000306093	0.000990162	0	0.000143537	0.00547919	0.000943454	0.000916377	0.000911167	0.000865465	0.000902687	0.000923978	0.000859331	0.000912613	0.000944722	0.000956312	0.000903199	0.00094923	0.000906442	0.000945557	0.000927398	0.000955174	0.00094982	7.03684e-05	6.44403e-05	7.3698e-05	7.79663e-05	7.35195e-05	6.95469e-05	9.23375e-05	7.18258e-05	8.28501e-05	7.59159e-05	8.61662e-05	4.93102e-06	0.000309005	0.00188632	5.39386e-06	5.14002e-06
590	297756		k__Bacteria; p__Firmicutes; c__Bacilli; o__Lactobacillales; f__Lactobacillaceae; g__Lactobacillus	9.52256e-05	0	0	0.000296742	0	0	0	0.000187644	0	8.47143e-05	0	0	0	2.6531e-05	2.57696e-05	2.56231e-05	2.43379e-05	2.53846e-05	2.59833e-05	2.41654e-05	2.56637e-05	2.65667e-05	2.68926e-05	2.5399e-05	2.66934e-05	2.54902e-05	2.65902e-05	2.60795e-05	2.68606e-05	2.671e-05	0	0.000171373	0	0.037502	0.000116666	0	0.000439099	0.00262663	0.000393983	0.000361008	0.0080386	0.00132726	0.0059524	0.00139639	0.00145184	0.00138352
591	298050		k__Bacteria; p__Firmicutes; c__Clostridia; o__Clostridiales; f__Veillonellaceae; g__Megasphaera	0	0	0	0	2.812	0	1.86616	0	3.86491	0	14.0707	1.02318	0	1.01266	0.996291	0.983425	0.92895	0.968902	0.991756	0.922366	0.979556	1.01402	1.02646	0.969451	1.01886	0.972933	1.01492	0.995426	1.02524	1.01949	0.107425	0.0224429	0.019591	0.0209595	0.0848096	0.0184875	0.00749824	0.0058326	0.0226776	0.00931106	0.622436	0	0.263679	0.368235	0	0
592	298120		k__Bacteria; p__Firmicutes; c__Bacilli; o__Lactobacillales; f__Leuconostocaceae	0.000197392	0	0	0	0.000197716	0	0.000419943	0.000407958	0	0	0.000172611	0	0	2.22797e-05	2.16403e-05	2.15172e-05	2.0438e-05	2.1317e-05	2.18198e-05	2.02931e-05	0.00125731	2.23096e-05	2.25833e-05	2.1329e-05	2.24161e-05	2.14056e-05	2.23293e-05	2.19005e-05	2.25564e-05	2.243e-05	0	4.409e-06	0	0	0.0248413	0	0.000203375	0.000158197	0.000182479	0.000167206	0.00766831	0.00110204	0.00142302	0.00115944	0.00120548	0.00114874
593	298592		k__Bacteria; p__Fusobacteria; c__Fusobacteriia; o__Fusobacteriales; f__Fusobacteriaceae	0.0495284	0	0	0	0	0.11822	0	0	0	0.145816	0	0.0333704	0	0.0145919	0.0141731	0.0140925	0.0133857	0.0139614	0.0142907	0.0132908	0.0141149	0.0146115	0.0147907	0.0139693	0.0146812	0.0140194	0.0146244	0.0143435	0.0147731	0.0146903	0.0003485	0.000319142	0.00036499	0.000386129	0.000364106	0.000344432	0.000450773	0.000350639	0.000404458	0.000370606	0.000420646	1.94626e-05	0.0030542	0.00753356	2.12894e-05	2.02875e-05
594	298803		k__Bacteria; p__Firmicutes; c__Clostridia; o__Clostridiales	0.00209896	0.000858093	0	0.000805157	0.000222273	0.00303791	0.00509452	0.000377495	0.00132868	0.00496833	0.00119765	0.00055501	0.000633295	0.000930993	0.000904274	0.000899133	0.000854034	0.000890764	0.000911775	0.000847981	0.000900559	0.000932244	0.000943681	0.000891269	0.000936692	0.00089447	0.000933068	0.000915149	0.000942558	0.000937275	1.41853e-05	1.29903e-05	1.48565e-05	1.57169e-05	1.48205e-05	1.40197e-05	1.84312e-05	1.43369e-05	1.65374e-05	1.51533e-05	1.71994e-05	8.53235e-07	0.000102076	0.000332541	9.33322e-07	8.89398e-07
595	298842		k__Bacteria; p__Bacteroidetes; c__Bacteroidia; o__Bacteroidales; f__RF16	0	6.83945e-05	0	0	0	0	0	7.66922e-05	0	0	0	0	0.000927736	4.55653e-05	4.42576e-05	4.4006e-05	4.17987e-05	4.35964e-05	4.46247e-05	4.15025e-05	4.40758e-05	4.56265e-05	4.61863e-05	4.36211e-05	4.58442e-05	4.37778e-05	4.56668e-05	4.47898e-05	4.61313e-05	4.58727e-05	0	0	0	0	0	0	0	0	0	0	0	0	0	0	0	0
596	299059		k__Bacteria; p__Firmicutes; c__Clostridia; o__Clostridiales; f__Lachnospiraceae	0.000138446	0	0.0161307	0	0.0521381	0.000398553	0.00253824	0.00139748	2.49575e-05	0	0	0	0.0104	0.00388091	0.00376953	0.0037481	0.0035601	0.00371321	0.00380079	0.00353487	0.00375404	0.00388612	0.0039338	0.00371532	0.00390467	0.00372866	0.00388956	0.00381486	0.00392912	0.00390709	0.000646694	0.000592214	0.000677293	0.000952381	0.000675653	0.000639144	7.20601e-05	5.60528e-05	0.0117377	5.92447e-05	6.7244e-05	0	0.00349387	0.00905762	0	0
597	299267		k__Bacteria; p__Proteobacteria; c__Gammaproteobacteria; o__Enterobacteriales; f__Enterobacteriaceae	0.00494315	0.00474209	0.0107035	0.00176893	0.000868086	0.000467754	0.00412366	0.0262922	0.00304069	0.00128618	0.00172439	0.001307	0.00270312	0.00403192	0.00198998	0.000490392	0.000465794	0.011742	0.00460915	0.000462493	0.00049117	0.000508451	0.00302171	0.00576593	0.00764006	0.00173596	0.0215885	0.000499127	0.000514076	0.00138727	0.000572587	0.000554373	0.000380912	0.0328142	0.00158032	0.000531986	0.00148831	0.00107426	0	0	0.0233018	0	0.00310594	0.00323183	0.00886075	0.00196061
598	299382		k__Bacteria; p__Bacteroidetes; c__Bacteroidia; o__Bacteroidales; f__Prevotellaceae; g__Prevotella; s__stercorea	0.013704	0.0157824	0.0187909	0.00930099	0.00974772	0.0764354	0.0130788	0.208759	0.00976344	0.011901	0.014837	0.0108321	0.0127498	0.0038539	0.00396825	0.00300466	0.00285396	0.0029767	0.00304691	0.00283373	0.00300943	0.00311531	0.0248176	0.00297839	0.0587256	0.150565	0.0475464	0.00305818	0.00314978	0.520512	0.00796923	0.0382269	0.0083463	0.00882968	0.00832609	0.00819345	0	0.119098	0.00789387	0	3.6623e-05	0.0222602	0.00329023	0.00288962	0.00275705	0.0026273
599	299441		k__Bacteria; p__Firmicutes; c__Clostridia; o__Clostridiales; f__Ruminococcaceae	0.0114275	0.00785509	0.000200332	0.0169198	0.0323126	0.00426647	0.0173477	0.0252686	0.00182017	0.00269792	0.00522001	0.00955987	0.075923	0.0146811	0.0019161	0.00190521	0.00180964	0.00188747	0.0361499	0.00179682	0.0452051	0.00197537	0.0451162	0.00188854	0.0227494	0.00812724	0.00197711	0.00193914	0.0541505	0.00198603	0.00221351	0.00305785	0.0534726	0.00245251	0.00231264	0.00218767	0.00862633	0.00671009	0.00774	0.0070922	0.00804979	0	0.00275527	0.0127299	0.021527	0
600	299770		k__Bacteria; p__Bacteroidetes; c__Bacteroidia; o__Bacteroidales; f__Prevotellaceae; g__Prevotella; s__stercorea	0.101227	0.0733141	0.0773565	0.0762869	0.0734156	0.345932	0.113709	0.191624	0.0736125	0.0806083	0.0744706	0.0764936	0.0770042	0.00570177	0.00553813	0.00550665	0.00605573	0.00599698	0.00558407	0.00519337	0.00551538	0.00570943	0.0204154	0.00545849	0.430854	0.00782016	0.625419	0.00663101	0.00696049	1.9993	0.0773492	0.116665	0.0818904	0.0861732	0.0808129	0.0764461	0.00254792	0.107643	0.109175	0.00209479	0.434075	0.158842	0.0160053	0.0149375	0.0176531	0.0260606
601	299837		k__Bacteria; p__Firmicutes; c__Clostridia; o__Clostridiales; f__Ruminococcaceae; g__Faecalibacterium; s__prausnitzii	0.000784415	5.74109e-05	0.0235451	0.0318071	0.00680676	0.00253675	0.003537	0.00160265	0.0026021	0.0046411	0	0.0150532	0.00272175	0.00424465	0.00412283	0.00409939	0.00389377	0.00406123	0.00415703	0.00386618	0.00519176	0.00425035	0.0043025	0.00406354	0.00427063	0.00407813	0.00425411	0.00417241	0.00429738	0.00427329	0.00231003	0.00140242	0.0016039	0.00169679	0.00209714	0.00151356	0.00216471	0.00168385	0.00194229	0.00177973	0.00202003	0.000101245	0.0178974	0.032135	0.000110748	0.000105536
602	299879		k__Bacteria; p__Firmicutes; c__Bacilli; o__Lactobacillales; f__Leuconostocaceae	0.0503649	0	0.0302047	0.00259454	0.00888911	0.0208516	0.194914	0.0245486	0	0.173076	0.061504	0.0110779	0.00852651	0.0277965	0.012153	0.126666	0.0346935	0.00727886	0.00745055	0.00692926	0.513116	0.00761781	0.107182	0.00802982	0.0303437	0.0180343	0.00762455	0.00747812	0.00770209	0.0126777	0.000740258	0.0238071	0.000958129	0.000820186	0.405406	0.000731616	0	0	0	0	0.237462	0.0158305	0.0274557	0.0283893	0.0640279	0.0310684
603	300136		k__Bacteria; p__Firmicutes; c__Clostridia; o__Clostridiales; f__Lachnospiraceae	0	0	0	0	0.0022533	0.00798959	0.0018274	0.00664239	0.00543318	0.00080879	0	0.00167996	0.00108581	0.0123827	0.00294485	0.000644683	0.000612346	0.000638682	0.000653747	0.000608007	0.000645705	0.000668423	0.000676624	0.000639044	0.00158313	0.000641339	0.000669014	0.000656166	0.000675819	0.00067203	0.00486087	0.00196701	0.0022496	0.00237989	0.00224415	0.00212289	0	0	0.0225127	0	0	0.000294463	0.000413491	0.035089	0.000322102	0.000306943
604	300235		k__Bacteria; p__Firmicutes; c__Clostridia; o__Clostridiales; f__Lachnospiraceae; g__Roseburia	0	0	0.00426363	0.00031206	0.1007	0.0021283	0.00645903	0.00247304	0.00668298	0.0105783	0	0	0	0.00641579	0.00623166	0.00619623	0.00588544	0.00613856	0.00628335	0.00584373	0.00620606	0.00642441	0.00650323	0.0071373	0.00645507	0.0061641	0.00643009	0.0063066	0.00649549	0.00645908	0.000838387	0.000823388	0.00091033	0.000969256	0.00318999	0.000765753	0.00128398	0.000998759	0.00115205	0.00105563	0.00119817	9.93587e-05	0.0136743	0.0140456	0.000108685	0.00010357
605	300355		k__Bacteria; p__Actinobacteria; c__Coriobacteriia; o__Coriobacteriales; f__Coriobacteriaceae	0.0178798	0.0196604	0.00118638	0.00326799	0.00828966	0.00681371	0.00140213	0.0158079	0.00925296	0.00875439	0.136967	0.0104021	0.0241236	0.0215616	0.0019991	0.00198773	0.0846431	0.00196923	0.0247716	0.0861455	0.00199088	0.00206093	0.0398554	0.00197035	0.00207076	0.00197742	0.00206275	0.00883328	0.00208373	0.00207205	0.00694684	0.00682672	0.0121157	0.00726861	0.0157393	0.00648368	0.0104498	0.00812847	0.00937608	0.00859135	0.00975136	0.000449852	0.011223	0.0122207	0.108829	0.00846341
606	300613		k__Bacteria; p__Firmicutes; c__Clostridia; o__Clostridiales; f__Ruminococcaceae	0.000679955	0	9.72222e-05	0	0.0102497	0	0.00162469	0.0126702	0.0039825	0.000667826	8.53554e-05	0.00327024	0.00112655	0.0104063	0.000607244	0.000603792	0.000573507	0.00139922	0.000612281	0.000569442	0.0118955	0.000626027	0.000633708	0.000598512	0.000629014	0.000600661	0.000626581	0.000614547	0.000632953	0.000629405	0.00166984	0.00152916	0.00174885	0.00185013	0.00174461	0.00165034	0.00216133	0.00168122	0.00193926	0.00177696	0.00201688	9.43105e-05	0.00141345	0.00131468	0.010199	9.83077e-05
607	300650		k__Bacteria; p__Bacteroidetes; c__Bacteroidia; o__Bacteroidales; f__Prevotellaceae; g__Prevotella; s__copri	0.0300943	0.0282385	0.0317931	0.0302786	0.0306294	0.0290178	0.0292218	0.0308723	0.0295665	0.030138	0.029952	0.029656	0.0300353	0.0141022	0.0712589	0.214741	0.00154715	0	0.0413678	0	0.0120854	0	0.0259931	0.00618674	0.0473169	0.0259718	0.0415498	0.154311	0.0121914	0.131303	0.0243399	0.027517	0.0114125	0.0111761	0.0110177	0.0220513	0.00801622	0.0322722	0.027477	0.0225962	0.00896004	0.064475	0.00186515	0.00177482	0.00784434	0.00408256
608	300829		k__Bacteria; p__Firmicutes; c__Clostridia; o__Clostridiales; f__Clostridiaceae; g__Clostridium	5.85553e-05	0	0.000209851	0.00311586	0.000246616	0	0	4.50463e-05	0	0.000545626	3.98385e-05	0	4.10482e-05	7.77083e-05	7.54781e-05	7.5049e-05	0.00372668	7.43504e-05	7.61041e-05	7.07794e-05	7.5168e-05	7.78127e-05	7.87673e-05	7.43926e-05	7.8184e-05	7.46598e-05	7.78815e-05	7.63858e-05	7.86736e-05	7.82326e-05	0.00191531	0.00175396	0.00200594	0.00353314	0.00423069	0.00189295	0.000672715	0.000523279	0.000603596	0.000553078	0.0350157	0.00556224	0	0	0	0.0190162
609	300853		k__Bacteria; p__Bacteroidetes; c__Bacteroidia; o__Bacteroidales; f__[Paraprevotellaceae]; g__CF231	0	0.0102859	0	0	0	0.00219476	0	0	0	0.00423476	0.00955906	0.0054563	0	0.000505835	0.000491318	0.000488525	0.000464021	0.000483978	0.000495393	0.000460732	0.0004893	0.000506515	0.000512729	0.000484252	0.000508932	0.000485991	0.000506963	0.000497227	0.0413941	0.000509248	0.00235225	0.00215409	0.00246355	0.0028428	0.00245758	0.00232479	0.00317721	0.00247143	0.00285076	0.00261217	0.00296487	0.000215677	0.000225654	0.000226911	0.000235922	0.000224819
610	300855		k__Bacteria; p__Firmicutes; c__Clostridia; o__Clostridiales; f__Clostridiaceae	0.00766216	4.33251e-05	0.00375486	0.0121997	0.0098216	0.00140087	0.041305	0.00764198	0.000778963	0.00384164	0.000932301	0.00488217	0.0139355	0.00371939	0.00361264	0.0035921	0.00341193	0.00355867	0.00364261	0.00338775	0.0035978	0.00372438	0.007562	0.00356069	0.00374216	0.00357347	0.00372768	0.00365609	0.0238727	0.00374448	0.000336996	0.000308606	0.000352941	0.000373382	0.000846778	0.000333061	0.00038851	0.000878337	0.000348592	0.000319416	0.000362544	0.000550662	0.00447272	0.00521518	2.99696e-05	2.85592e-05
611	300859		k__Bacteria; p__Bacteroidetes; c__Bacteroidia; o__Bacteroidales; f__Prevotellaceae; g__Prevotella	0	0.0800597	0	0	0.00147477	0.295718	0.291857	0.236091	0	0.00340133	0	0.0623927	0.262162	0.209301	0.248017	0.00941048	0.00821959	0.00857309	0.00877531	0.00816133	0.00866737	0.00897231	0.224643	0.00899483	0.255561	0.00905222	0.278606	0.00939073	0.00907158	0.43484	0.0266016	0.0243606	0.0654717	0.0294738	0.0277928	0.026291	0.0290515	0.0358551	0.0706223	0.0238849	0.0271099	0.00317471	0.00949033	0.0629598	0.0305216	0.059393
612	301109		k__Bacteria; p__Tenericutes; c__Mollicutes; o__RF39	0	0	0	0	0	0	0	0	0	0	0	0	0	0	0	0	0	0	0	0	0	0	0	0	0	0	0	0	0	0	0	0	0	0	0	0	0	0	0	0	0	0	0	0	0	0
613	301149		k__Bacteria; p__Proteobacteria; c__Gammaproteobacteria; o__Enterobacteriales; f__Enterobacteriaceae	0.000463341	0	0.000204465	0	0	0	0	0.000870847	0.00019694	0	0	0	0.000202776	1.83959e-05	1.78679e-05	1.77664e-05	1.68752e-05	0.000575828	1.80161e-05	1.67556e-05	1.77945e-05	0.00130374	0.00109618	1.7611e-05	1.85085e-05	1.76742e-05	1.84369e-05	1.80828e-05	1.86244e-05	1.852e-05	5.88485e-05	0.000223687	6.16331e-05	0.0211438	0.00016381	5.81615e-05	0.00127842	0.00157436	0.00114706	0.00105106	0.00119298	0	0	0	0.00459431	0.00934402
614	301253		k__Bacteria; p__Bacteroidetes; c__Bacteroidia; o__Bacteroidales; f__Prevotellaceae; g__Prevotella; s__copri	0.00309487	0.00293081	0.00326529	0.00335315	0.00334029	0.00289222	0.00303287	0.00312414	0.0030193	0.00335071	0.00308304	0.00305201	0.00301579	0.00712486	0.00634169	0.00380635	0.000667495	0	0	0	0.0325256	0	0.00657442	0.0100354	0.00130877	0.000228827	0	0.00645599	0	0.0101634	0.012761	0.0096393	0	0.00276991	0.00216764	0.0095023	0.00124158	0.0233194	0.00748016	0.0166288	0.00235266	0.00178583	0.000866096	0.000870921	0.000905505	0.00086289
615	301270		k__Bacteria; p__Firmicutes; c__Bacilli; o__Lactobacillales; f__Streptococcaceae; g__Streptococcus	0.0113902	0.00913075	0.00893123	0.00914904	0.0107502	0.0117889	0.0206117	0.00976241	0.0101186	0.0144045	0.0140752	0.00878063	0.00965859	0.00363086	0.0062871	0.000670323	0.00970765	0.000664084	0.00324966	0.00725272	0.000671386	0.000695008	0.264463	0.00103111	0.0422852	0.000666847	0.000695622	0.000682263	0.000702697	0.00124631	0	2.8493e-05	0.00100769	0	0.0580278	0	0	0	0.00317361	0	0.0616473	0.00159055	0.00296684	0.00281201	0.0225465	0.00856717
616	301639		k__Bacteria; p__Cyanobacteria; c__4C0d-2; o__YS2	0	0	0	0.014882	0	0	0	0.0399065	0	0	0	0	0.00673515	0.00255735	0.00248395	0.00246983	0.00234595	0.00244684	0.00250455	0.00232932	0.00247375	0.00593415	0.0025922	0.00244823	0.002573	0.00245702	0.00256305	0.00251382	0.00258911	0.0025746	0.0421343	0.0385848	0.044128	0.0466837	0.0440211	0.0416424	0.0562809	0.0437788	0.0504982	0.0462718	0.0525194	0.0042862	0.00687551	0.00395674	0.00411386	0.00392026
617	302144		k__Bacteria; p__Firmicutes; c__Clostridia; o__Clostridiales; f__Ruminococcaceae	0.00693022	0.00656285	0.0067588	0.00691377	0.0068629	0.00647642	0.00679138	0.00699577	0.00676101	0.00694668	0.00690372	0.00683425	0.00675315	0.000578539	0.000561935	0.000558741	0.000530715	0.00055354	0.000566596	0.000526954	0.000559627	0.000579317	0.0016316	0.000920712	0.000582081	0.000555843	0.000579829	0.000568693	0.222668	0.000582443	0.0130532	0.0119536	0.0136709	0.0144626	0.0136377	0.0129008	0	0	0.231615	0	0	0.000837108	0.00087583	0.00088071	0.000915682	0.000872588
618	302158		k__Bacteria; p__Proteobacteria; c__Epsilonproteobacteria; o__Campylobacterales; f__Campylobacteraceae; g__Campylobacter	0.000972803	0	0.000109284	0	0.000555895	0	0.000391626	0.0466396	0.000156694	0.000567074	0.000374267	0	0.00294927	0.00239645	0.00232767	0.00231444	0.00219835	0.0022929	0.00234698	0.00218277	0.00231811	0.00239967	0.0038469	0.0022942	0.00241112	0.00230244	0.00240179	0.00235566	0.00242622	0.00241262	3.81932e-05	3.49757e-05	4.00004e-05	4.2317e-05	3.99035e-05	3.77473e-05	5.10376e-05	3.97002e-05	4.57936e-05	4.19609e-05	4.76266e-05	3.42666e-06	0.00122045	3.60514e-06	3.7483e-06	3.57189e-06
619	302160		k__Bacteria; p__Firmicutes; c__Clostridia; o__Clostridiales; f__Ruminococcaceae	0.000690436	0	0.00362656	0.00142245	0.00248346	0.000381514	0.00122387	0.000994041	0.00176633	0.000232852	0.000767973	0.000422401	0.00306445	0.00255819	0.00320582	0.00376893	0.00194544	0.00192457	0.000173774	0.00105612	0.00103949	0.000177675	0.000744399	0.000566178	0.00419198	0.000170476	0.000177833	0.000174417	0.000179641	0.000770473	0.000616425	0.00108338	0.0400406	0.000509931	0.0129463	0.00200292	0.0023772	0.00242084	0.00911091	0.00195443	0.00374527	0	0.00100345	0.000840451	0.0125029	0.0107686
620	302538		k__Bacteria; p__Bacteroidetes; c__Bacteroidia; o__Bacteroidales; f__Prevotellaceae; g__Prevotella; s__stercorea	0.00407258	0.00385669	0.00397185	0.00406291	0.00403302	0.00542522	0.00451956	0.00566049	0.00397314	0.00408226	0.00405701	0.00401618	0.00495123	0.000141189	0.000137137	0.000136358	0.000129518	0.000135088	0.000138275	0.0001286	0.000136574	0.000141379	0.00379735	0.000135165	0.00385331	0.0207972	0.00453089	0.000138787	0.000142943	0.0991988	0.00100394	0.00574107	0.00105144	0.00111234	0.0010489	0.000992219	0.000310401	0.0191321	0.00464533	0.000255198	0.00143634	0.00577951	8.31791e-05	8.36425e-05	8.69639e-05	8.28712e-05
621	302746		k__Bacteria; p__Firmicutes; c__Clostridia; o__Clostridiales; f__Lachnospiraceae	0.00217345	0.00228935	0.00261087	0.00216829	0.00215234	0.00226052	0.00239197	0.00245007	0.00212038	0.00267283	0.00216514	0.00214335	0.00260514	0.00636421	0.00998778	0.0103427	0.00312222	0.00572603	0	0	0.00105723	0.00354327	0.000894122	0	0.000598285	0.00715856	0	0.0084391	0.00103421	0.00148288	0	0	0.000902089	0.00794343	0.0655711	0.00135931	0.00612675	0.0029155	0.00336299	0.00447856	0.0034976	0.00193985	0.00229782	0.002627	0.00212194	0.00468949
622	303161		k__Bacteria; p__Firmicutes; c__Bacilli; o__Lactobacillales; f__Streptococcaceae; g__Streptococcus; s__luteciae	0.0807044	0.0764263	0.0787083	0.0805128	0.0799205	0.0754199	0.079352	0.0814678	0.0787339	0.0811454	0.0803958	0.0795868	0.0786424	0.0149255	0.04633	0.00303045	0.055003	0.00288398	0.00496723	0.105637	0.00357269	0.00245213	1.99273	0.0034439	0.263769	0.00352243	0.00684422	0.00343223	0.00247926	0.00739144	0	0.00107704	0.0174373	0	0.163838	0	0.00276497	0.00215076	0.00566345	0.00227324	0.182258	0.000317662	0.000332356	0.000334208	0.125249	0.0304953
623	303213		k__Bacteria; p__Firmicutes; c__Clostridia; o__Clostridiales; f__Ruminococcaceae	0.00343567	0	0.00287993	0	0.00592152	0	0.00380882	0.131841	0.00384469	0.00493609	0.00204517	0	0.0224649	0.00822967	0.00799348	0.00794804	0.00754938	0.00787406	0.00805979	0.00749587	0.00796065	0.00824073	0.00834183	0.00787853	0.00828005	0.00790682	0.00824801	0.00808961	0.0083319	0.0082852	0.000232342	0.000212769	0.000243336	0.000257428	0.000242746	0.000229629	0.000310479	0.000241509	0.000278578	0.000255262	0.000289728	2.08455e-05	0.0074244	2.19313e-05	2.28021e-05	2.1729e-05
624	303320		k__Bacteria; p__Firmicutes; c__Clostridia; o__Clostridiales; f__Ruminococcaceae	0.00214853	0.00123734	0.00246049	0.00209916	0.015733	0.00100468	0.00232442	0.00402523	0.00443574	0.00178604	0.002715	0.00296659	0.00639844	0.00176595	0.000278454	0.00899465	0.000262983	0.000274294	0.00286971	0.00026112	0.00351272	0.000287067	0.0334389	0.000274449	0.00776966	0.00106128	0.00028732	0.000281803	0.028988	0.000288616	0.00134617	0.0016414	0.00184596	0.00149152	0.00140645	0.00133045	0.00141823	0.00110319	0.00359501	0.00116601	0.00132344	0.00111794	0.00108536	0.000740509	0.00108736	8.26179e-05
625	304211		k__Bacteria; p__Firmicutes; c__Clostridia; o__Clostridiales; f__Ruminococcaceae; g__Ruminococcus	0.0294347	0.0335008	0.112361	0.000203608	1.9963	0.0718868	0.185405	0.0945946	0.0480858	0.0794524	0.0373607	0.0705726	0.120665	0.447167	0.0271726	0.0270181	0.0386897	0.0267666	0.027398	0.025481	1.1251	0.028013	0.325384	0.0267818	0.0281467	0.255731	0.0379484	0.0274993	0.365829	0.0293999	0.0377101	0.0345332	0.0394944	0.0417817	0.0393987	0.0372698	0.0314418	0.0244574	0.1227	0.0258501	0.0293405	0.0970382	0.303364	0.438838	0.0294308	0.00218393
626	304531		k__Bacteria; p__Firmicutes; c__Clostridia; o__Clostridiales; f__Ruminococcaceae	0.00825591	0	0.413939	0	0.0176442	0	0.0107968	0.0421126	0.00977316	0.02482	0.0105299	0	0	0.0630109	0.0226192	0.0224906	0.0213625	0.0222812	0.0228068	0.0212111	0.0225263	0.0233188	0.0236049	0.0222939	0.0234301	0.0223739	0.0233394	0.0228912	0.0235768	0.0234446	0.129375	0.118476	0.135497	0.143344	0.135168	0.127865	0.16213	0.126114	0.147821	0.133296	0.151294	0.419626	0.0243729	0.00482339	0.373802	0.00511169
627	304563		k__Bacteria; p__Firmicutes; c__Erysipelotrichi; o__Erysipelotrichales; f__Erysipelotrichaceae; g__Catenibacterium	0	4.18923e-05	0.000511708	5.71536e-05	0.00040902	0.000619763	0.000387708	0.000534334	4.23481e-05	4.5905e-05	0	4.87945e-05	0	5.91836e-05	0.00113258	5.71583e-05	5.42913e-05	5.66263e-05	5.79619e-05	5.39065e-05	5.72489e-05	5.92632e-05	5.99902e-05	5.66584e-05	5.95459e-05	0.000505102	5.93155e-05	5.81764e-05	5.99188e-05	5.9583e-05	0.00198148	0.00181455	0.00207523	0.00550008	0.00306484	0.00356669	0	0.0455847	0.00235734	0.00282875	0.00203958	0.00266803	0.00333102	0.00310176	0.00291846	0.00278111
628	304641		k__Bacteria; p__Proteobacteria; c__Gammaproteobacteria; o__Enterobacteriales; f__Enterobacteriaceae	0.000759525	0.00160823	0.00315582	0.000748516	0.000754656	0.000683253	0.000477827	0.00328677	0.00141546	0.00097909	0.000485731	0.000480843	0.00120024	0.000825924	8.78729e-05	8.73733e-05	8.29908e-05	0.00117074	8.86018e-05	0.0166621	8.7512e-05	0.00133875	0.00323085	8.66092e-05	0.00455439	0.000477625	9.0671e-05	8.89297e-05	0.00128057	9.10798e-05	6.61279e-05	6.05571e-05	0.000248568	0.0208349	0.000474105	6.53559e-05	0.00104129	0.00254349	0.000934301	0.000856104	0.000971696	0	0	0	0.00243427	0.00747191
629	304777		k__Bacteria; p__Firmicutes; c__Clostridia; o__Clostridiales; f__Ruminococcaceae; g__Oscillospira	0.0292858	0.0186769	0.0208206	0.0424934	0.0276812	0.0447591	0	0.00329313	0.131501	0.0340241	0	0.225686	0.0573541	0.02849	0.0276723	0.027515	0.0261349	0.0272589	0.0279018	0.0259497	0.0275586	0.0318979	0.0288782	0.0272743	0.0286644	0.0273723	0.0285535	0.0280051	0.0288439	0.0286822	0.170176	0	0	0	0	0	0.0261098	0.0116447	0.0127632	0.013091	0.0148227	0.00234847	0.0271349	0.257935	0.00256891	0.00244801
630	305016		k__Bacteria; p__Firmicutes; c__Clostridia; o__Clostridiales; f__Lachnospiraceae; g__Lachnospira	0.00133098	0.00302082	0.000925955	0.00423379	0.00492419	0.0032155	3.51789e-05	0.00144818	0.00619565	0.00161571	0.000687961	0.00326872	0.00273927	0.00106931	0.00788561	0.00368146	0.00196766	0.000859978	0.0133143	0.000297707	0.00153408	0.00032729	0.00561304	0.000683685	0.000328852	0.0105691	0.000327579	0.00291379	0.000330911	0.000329056	0.00410218	0.00498938	0.00429628	0.00525035	0.00428588	0.00469499	0.0639734	0.000721304	0.000537271	0.000492304	0.00124124	9.85543e-05	0.000494676	0.0581496	0.0265221	0.000792492
631	305141		k__Bacteria; p__Actinobacteria; c__Coriobacteriia; o__Coriobacteriales; f__Coriobacteriaceae	0.00690881	0.00625766	0.00747475	0.00607642	0.0104394	0	0.00164918	0.018975	0.00364191	0.00543562	0.09598	0.000499156	0.00951176	0.0123029	0.00813269	0.00488777	0.0142835	0.0024577	0.00871068	0.0113168	0.00732343	0.00257215	0.108993	0.00245909	0.0034795	0.00246792	0.00257442	0.00314297	0.0154762	0.00258602	0.000949763	0.000869752	0.00140581	0.00215417	0.0067959	0.00183959	0.00160265	0.00124664	0.00143798	0.00528971	0.00149554	0.00120462	0.00746973	0.00260091	0.000166959	0.00150529
632	305187		k__Bacteria; p__Firmicutes; c__Clostridia; o__Clostridiales	0	0	0	0	9.99668e-05	0	0	0.0013382	7.14577e-05	0	0	0.00607853	0.0002762	0.000168023	0.000163201	0.00437729	0.000154133	0.000160762	0.000164554	0.000153041	0.00016253	0.000168249	0.000170313	0.000160854	0.000169051	0.000161431	0.000168397	0.000165163	0.00017011	0.000169157	0.00180494	0.00165289	0.00189034	0.00199982	0.00188577	0.00178387	0.00228239	0.00177538	0.00204788	0.00187648	0.00212985	0.000590349	0.000172746	7.24989e-05	0.00911779	0.000405463
633	305318		k__Bacteria; p__Firmicutes; c__Clostridia; o__Clostridiales; f__Lachnospiraceae	0.00293007	0.0023866	0.00368083	0.00235893	0.00635694	0.00191832	0.00131443	0.00234353	0.00222367	0.00277691	0.00181137	0.00685302	0.00271918	0.00663914	0.000979698	0.00801429	0.0016891	4.58566e-05	0.00773735	0.00499661	0.0152634	4.7992e-05	0.00421648	0.000411618	0.00375203	0.000435106	4.80345e-05	0.00158145	0.0154402	4.8251e-05	0.00389226	0.00223457	0.00855012	0.0012398	0.00252315	0.0630871	0.00322579	0.00250922	0.00520109	0.0163033	0.00603883	0	0	0	0.0113549	0
634	305946		k__Bacteria; p__Bacteroidetes; c__Bacteroidia; o__Bacteroidales; f__Bacteroidaceae; g__Bacteroides	0.011532	0.0125812	0.00961071	0.0111734	0.00978347	0.0128972	0.00993619	0.00969181	0.011035	0.0128571	0.0115445	0.0107205	0.0108269	0	0.0174778	0.0136995	0.0301743	0	0.0048939	0.0129772	0.00457562	0.0667761	0.00132795	0.129037	0.000508831	0.00288702	0	0.0023276	0.00922398	0	0.00480078	0.00520339	0.00502794	0.00531913	0.00501576	0.0085197	0.026038	0.00160529	0.00185168	0.00781869	0.0019258	0.034689	0.00121638	0.00118273	0.000419667	0.00310141
635	306021		k__Bacteria; p__Firmicutes; c__Clostridia; o__Clostridiales; f__Ruminococcaceae	0.00227641	0	0.000797853	0.00570279	0.000609511	0.000300678	0.00137046	0.000639339	0.00589679	0.00220705	0.00144789	0.0011883	0.00106735	0.00102861	0.000999084	0.000993404	0.000943577	0.000984158	0.00100737	0.000936889	0.00099498	0.00102999	0.00104262	0.000984716	0.0010349	0.000988253	0.0010309	0.0010111	0.00104138	0.00103555	0.000108108	9.9001e-05	0.00739487	0.000119781	0.00592969	0.000366317	0.00346098	0	0.0034997	0	0.00206281	0.000588089	0.00141179	0.001779	0.000643288	0.000613014
636	306124		k__Bacteria; p__Firmicutes; c__Clostridia; o__Clostridiales; f__Veillonellaceae; g__Mitsuokella; s__multacida	0.332028	0	0.621927	0.0642646	0	2.58091	0.360208	0	0.517493	0	0	11.4789	1.11055	0.683598	0.780582	1.0444	1.0427	0.654059	0.690377	0.779615	0.903832	0.684516	0.692914	0.655423	0.830653	1.24757	0.708921	0.696971	0.801441	0.756459	0.0190802	0.121966	0.258252	0.021077	0.0396342	2.05301	0.169488	0.131838	0.213286	0.139345	0.18598	0.456065	0.0837903	1.06381	0.0684552	0
637	306315		k__Bacteria; p__Firmicutes; c__Clostridia; o__Clostridiales; f__Ruminococcaceae; g__Oscillospira	4.32382e-05	4.09462e-05	4.21688e-05	4.31356e-05	4.28183e-05	4.0407e-05	4.2372e-05	4.36472e-05	4.21825e-05	4.3341e-05	4.30729e-05	4.26395e-05	4.21335e-05	3.69039e-06	3.58447e-06	0.00133567	3.38533e-06	3.53092e-06	3.61421e-06	3.36133e-06	3.56975e-06	3.69534e-06	3.74068e-06	3.53292e-06	3.71298e-06	3.54561e-06	3.69861e-06	3.62758e-06	3.73623e-06	3.71528e-06	0.000114074	0.000104464	0.000119471	0.00012639	0.000119182	0.000112742	0.000152437	0.000118575	0.000136774	0.000125327	0.000142249	1.02346e-05	1.0708e-05	1.07677e-05	1.11952e-05	1.06684e-05
638	306633		k__Bacteria; p__Firmicutes; c__Clostridia; o__Clostridiales; f__Ruminococcaceae	0.00661888	0.00626802	0.00645517	0.00686709	0.00655459	0.00618548	0.00648628	0.00668149	0.00693047	0.00663461	0.00659357	0.00652722	0.00644977	0.00244091	0.011484	0.0158725	0.0246278	0.0329609	0.00460658	0.00284524	0.0145145	0	0.00569572	0.0229158	0.00683329	0.00874693	0	0.0101142	0.00188446	0.00170708	0.0573838	0.00358472	0.0148117	0.00303558	0.00428227	0.00503619	0.0460427	0	0	0.00948682	0.0258677	0.00739758	0	0	0.0235521	0.0131357
639	307238		k__Bacteria; p__Firmicutes; c__Clostridia; o__Clostridiales; f__Ruminococcaceae; g__Oscillospira	0.00797834	0	0.0428876	0.0785506	0.0133157	0	0.00578188	0.0217016	0.120041	0.00943204	0.00559338	0	0.00730002	0.0137711	0.0133759	0.0132998	0.0126327	0.013176	0.0134868	0.0125432	0.0133209	0.0137896	0.016788	0.0141766	0.0138554	0.0132308	0.0138018	0.0135367	0.0139422	0.013864	0.000484648	0.00044382	0.00050758	0.000536977	0.000506351	0.000800818	0.000435323	0.000338621	0.000390595	0.000357904	0.00194702	5.26263e-05	0.0126317	0.00227158	5.7566e-05	5.48568e-05
640	307571		k__Bacteria; p__Bacteroidetes; c__Bacteroidia; o__Bacteroidales; f__Prevotellaceae; g__Prevotella; s__copri	0.125091	0	0.47059	0.0257151	0.0519085	0.265603	0.00676613	0.14948	0.120054	0.0799277	0	0.00793045	0.182102	0.0701463	0.064279	0.0639136	0.0607078	0.0633187	0.0648122	0.0602775	0.0661846	0.0662673	0.0670803	0.0633546	0.0685902	0.0635821	0.0663258	0.0664376	0.0670004	0.0695841	0.142935	0.31139	0.00090338	0	0	0.138314	0	0.310564	0.0735263	0.146626	0.0186715	0.0264116	0.089316	0.19466	0.0288906	0.027531
641	307680		k__Bacteria; p__Firmicutes; c__Clostridia; o__Clostridiales; f__Ruminococcaceae	0.00124086	0.000285954	0.00458285	0.00485047	0.0107593	0.000374788	0.000366632	0.00112533	0.000199234	0.0011686	2.4773e-05	0	0.00172236	0.00120488	0.0011703	0.00116365	0.00110528	0.00115282	0.00118001	0.00109745	0.00116549	0.0012065	0.0012213	0.00115347	0.00121226	0.00115761	0.00120757	0.00118437	0.00121985	0.00121301	0	0	0	0	0.0020745	0.00303454	0.000381767	0.000296962	0.000342542	0.000313873	0.000356252	3.61238e-05	0.00370217	0.00157781	3.95145e-05	3.76549e-05
642	308333		k__Bacteria; p__Firmicutes; c__Clostridia; o__Clostridiales; f__Ruminococcaceae; g__Faecalibacterium; s__prausnitzii	0.000415518	0	0.0704772	0.0657856	0.00849093	0.00664122	0.00587905	0.00229293	0.00123702	0.0122289	0	0.0484523	0.00598889	0.0093936	0.00912401	0.00907214	0.0130744	0.0089877	0.00919969	0.00855602	0.0101715	0.0127737	0.0123447	0.0089928	0.0114581	0.00902509	0.00941454	0.0133908	0.00951029	0.00945698	0.00908212	0.000553664	0.000633204	0.00178689	0.0180467	0.000901976	0.0251602	0.00233221	0.000255649	0.000234252	0.0030844	0.000669968	0.0347329	0.0451633	0.000732854	0.000698364
643	308598		k__Bacteria; p__Bacteroidetes; c__Bacteroidia; o__Bacteroidales; f__Bacteroidaceae; g__Bacteroides; s__ovatus	0.00294208	0.00246725	0.00206123	0.00343941	0.00292114	0.00220627	0.00312749	0.0021335	0.00420952	0.00286555	0.00260107	0.00233503	0.00205951	0.000832264	0.00103057	0.0040862	0.000914477	9.43685e-05	9.65944e-05	8.9836e-05	9.54062e-05	0.0511465	9.99746e-05	0.00192629	9.92342e-05	9.47611e-05	9.88502e-05	0.00112162	0.0167044	9.92959e-05	0.00195373	0.00306785	0.00207827	0.00173822	0.00163909	0.00186843	0.0172772	0.000490367	0.000565632	0.00149599	0.0152297	0.00227722	0.00218399	0.0008535	0.00217174	0.00451993
644	308631		k__Bacteria; p__Firmicutes; c__Clostridia; o__Clostridiales; f__Ruminococcaceae	0.00217551	0	0.00103399	0.000797709	0.000332025	0	0.000311991	0.000452574	0.000121463	0.000885524	0.000129077	0	0.000428144	0.000105171	0.000102153	0.000101572	9.64775e-05	0.000100627	0.000103	9.57937e-05	0.00150805	0.000105313	0.00193624	0.000956956	0.000105815	0.000556485	0.000105406	0.000103381	0.00149246	0.000105881	0.000985729	0	0.00226985	0	0.00866725	0	0.000651497	0.000157932	0.000182173	0.000166926	0.014214	0.000631714	0.00172189	0.00356247	0.000691008	0.000658488
645	308786		k__Bacteria; p__Firmicutes; c__Clostridia; o__Clostridiales; f__Ruminococcaceae; g__Ruminococcus	0.000323156	0.000306026	0.000315163	0.000322389	0.000320017	0.000301996	0.000316682	0.000326213	0.000315266	0.000323924	0.00032192	0.0036786	0.000314899	0.00964896	3.68411e-05	3.66317e-05	3.47943e-05	3.62907e-05	3.71467e-05	3.45477e-05	3.66898e-05	3.79806e-05	3.84466e-05	3.63113e-05	3.81619e-05	3.64417e-05	3.80142e-05	3.72842e-05	0.00601447	3.81856e-05	0.00851727	0.00779975	0.00892028	0.0094369	0.00889868	0.00841783	0.0109548	0.00852134	0.0121948	0.00900659	0.0102227	0.00076354	0.000798859	0.00080331	0.000835209	0.000795902
646	309179		k__Bacteria; p__Firmicutes; c__Clostridia; o__Clostridiales; f__Clostridiaceae	0.000322747	0.000594598	0.00214774	0	0.000325429	0.000679763	0.00251141	0.00705141	0.000789179	0.000828341	0.00148474	0.000173635	0.00306215	0.000888163	0.000862673	0.000857768	0.000814744	0.000849784	0.000869829	0.00080897	0.000859129	0.000889356	0.000900267	0.000850266	0.0008936	0.00085332	0.000890142	0.000873047	0.000899196	0.000894155	0.000180886	0	0.000431939	0	0	0.000311318	6.29734e-05	4.89846e-05	5.65031e-05	5.1774e-05	5.87646e-05	1.27184e-05	0.000557917	0.000162134	1.39122e-05	1.32574e-05
647	309433		k__Bacteria; p__Firmicutes; c__Clostridia; o__Clostridiales; f__Lachnospiraceae; g__Lachnospira	0.16662	0	0.276362	0.277277	0.971405	2.51458e-05	0.0624574	3.06031	0.258622	0.637284	0.178634	0.343259	0.2958	0.28778	0.272399	0.282752	0.261571	0.267299	0.292981	0.358392	0.268757	0.278213	0.302841	0.294778	0.329814	0.276445	0.278459	0.302268	0.287719	0.279714	0.0140768	0.0133006	0.0309179	0.0174715	0.0292719	0.0167866	0.0320492	0.0180375	0.0204913	0.0166251	0.0188698	0.00272802	0.155942	0.215191	0.0293748	0.00121488
648	309720		k__Bacteria; p__Firmicutes; c__Clostridia; o__Clostridiales; f__Ruminococcaceae	0.0111462	0.0437684	0.00746459	0.0173702	0.0353484	0.0109292	0.00148712	0.00294775	0.0239441	0.00919835	0.0401116	0.0675856	0.0127401	0.00944098	0.00726735	0.0107782	0.00906378	0.0107684	0.0244695	0.0741595	0.00884417	0.00749214	0.00967435	0.00765197	0.00752789	0.00770888	0.00749876	0.00735475	0.0202425	0.00753257	0.00375526	0.00106429	0.0523637	0.00128768	0.00158216	0.0059081	0.00697826	0.00770949	0.015543	0.00573722	0.00651187	0.00145061	0.00743048	0.0724986	0.00797806	0.0379696
649	309745		k__Bacteria; p__Firmicutes; c__Clostridia; o__Clostridiales; f__Ruminococcaceae	0.0026123	0.000843955	0.0701518	0.00284764	0.039156	0.00278716	0.0311966	0.105387	0.00459038	0.00716765	0.00461962	0.00362096	0.0464006	0.0658684	0.00393185	0.0039095	0.0037134	0.00387311	0.00396446	0.00368708	0.155825	0.00405346	0.00410319	0.00461923	0.00407281	0.00388922	0.00405705	0.00397913	0.260578	0.00407534	0.0249248	0.0339377	0.0261042	0.027616	0.0260409	0.0246338	0.0284609	0.0221387	0.0561245	0.0233994	0.0265588	0.00208506	0.0293911	0.00759831	0.252589	0.00162836
650	310301		k__Bacteria; p__Firmicutes; c__Clostridia; o__Clostridiales; f__Ruminococcaceae; g__Faecalibacterium; s__prausnitzii	0.00165078	0.00023596	0.00231532	0.00570059	0.00418321	0.00383342	0.00469785	0.0014764	0.0026382	0.00618334	0.000261187	0.00257764	0.00386238	0.000428017	0.00421191	0.00243931	0.00457553	0.00315453	0.000419181	0.00122941	0.00204311	0.000428592	0.00361303	0.000781721	0.0019374	0.0071379	0.00488418	0.00406184	0.000433334	0.0165399	0.00524018	0.00217272	0.0229155	0.00501409	0.0346252	0.00505084	0.00508015	0.0242348	0.000829909	0.00271279	0.00302885	0.000545423	0.00300473	0.0189262	0.00388612	0.00313931
651	310574		k__Bacteria; p__Firmicutes; c__Clostridia; o__Clostridiales; f__Lachnospiraceae	0.000697657	0.000168126	0.000471631	0.000512936	0.00231325	0.000167468	0	0.00019066	3.20921e-05	0.000472223	0	0.00018476	0.000323448	7.5606e-05	7.34361e-05	0.000867773	6.93561e-05	7.23389e-05	7.40452e-05	0.00105691	0.00199035	7.57075e-05	7.66364e-05	7.238e-05	7.60688e-05	7.26399e-05	7.57745e-05	7.43192e-05	0.00149366	7.61161e-05	0.000254411	0.000267864	0.000286688	1.29452e-05	0.000167185	0.00341975	0.000514718	0.000400379	0.000461832	0.000423179	0.000480317	0	0.000350067	0.000772814	0	0
652	310633		k__Bacteria; p__Firmicutes; c__Clostridia; o__Clostridiales; f__Ruminococcaceae	0	0	0.0024897	0	0.180273	0	0	0	0	0	0	0	0	0.00785479	0.00762936	0.00758598	0.00720548	0.00751537	0.00769264	0.00715441	0.00759802	0.00786534	0.00796184	0.00751964	0.00790287	0.00754664	0.00787229	0.00772111	0.00795236	0.00790778	0.00049941	0.000457338	0.00052304	0.00102512	0.000521774	0.000493579	0.000709547	0.00055193	0.000636644	0.00058336	0.000662125	3.39034e-05	0.000338819	0.0111935	3.70857e-05	3.53404e-05
653	310886		k__Bacteria; p__Firmicutes; c__Clostridia; o__Clostridiales; f__Ruminococcaceae; g__Oscillospira	0.0240075	0.00719979	0.0604779	0.0209985	0.0314373	0.0223049	0.136968	0.025207	0.00468399	0.0533873	0.00561995	0.0138198	0.0508538	0.00775789	0.00809272	0.0136437	0.0383635	0.028013	0.0231256	0.00145584	0.0133341	0.00160051	0.12358	0.0122963	0.0763708	0.0228049	0.0200235	0.0245127	0.0696637	0.0513737	0.0136656	0.00323491	0.0123897	0.00558961	0.00809679	0.0102809	0.0159543	0.00563435	0.00523339	0.0061164	0.00690826	0.00187862	0.0105602	0.0164739	0.00988632	0.000880839
654	310979		k__Bacteria; p__Firmicutes; c__Clostridia; o__Clostridiales	0.00244965	0	0.000587582	0.000777219	0.00367561	0.000542371	0.000643579	0.00303118	0	0.000462718	9.44372e-05	0.0009669	0.00166995	0.000251051	0.000243846	0.00207592	0.00136595	0.000240203	0.000245869	0.00136836	0.0041129	0.000251389	0.00169304	0.00074528	0.000252588	0.000241203	0.000251611	0.000246779	0.00025417	0.000252745	0.000185479	0.000169854	0.000194255	0.000205506	0.00168747	0.000459351	0.000474121	0.0003688	0.000425406	0.000389802	0.000442433	1.93929e-05	0.000529544	0.00102189	0.00307134	0.00103306
655	311009		k__Bacteria; p__Firmicutes; c__Clostridia; o__Clostridiales	0.000631004	0.000597555	0.000615397	0.000629506	0.000624875	0.000589686	0.000618363	0.000636973	0.000615597	0.000632503	0.000628591	0.000622266	0.000614882	0	0	0	0	0	0.00256291	0	0.000798721	0	0.00364727	0	0	0	0	0	0.0118478	0	0.000484202	0.000443411	0.000507113	0.000536482	0.000505884	0.000478549	0.000603693	0.000469589	0.000541665	0.00049633	0.000563345	1.67059e-05	1.74786e-05	1.7576e-05	0.00400938	1.74139e-05
656	311606		k__Bacteria; p__Firmicutes; c__Clostridia; o__Clostridiales; f__Lachnospiraceae; g__Lachnospira	0.000416107	0.00391796	0.000862372	0	0.000864153	0.000147197	0.000180691	0.000482445	0.000826486	0.00247726	0.00035924	0	0.00045698	0.000249497	0.000242336	0.000240959	0.00193371	0.000238716	0.000244347	0.000227251	0.000241341	0.00282585	0.000252897	0.00099687	0.000251024	0.000239709	0.000250053	0.000245251	0.000252596	0.00025118	0.00031185	0.00112727	0	0.00173707	0.00563736	0.00547098	0.00290811	0.00174804	0.00121397	0.00470597	0.0202087	0.00112467	0.0011767	0.00176174	0.00123024	0.00117234
657	311704		k__Bacteria; p__Firmicutes; c__Clostridia; o__Clostridiales; f__Lachnospiraceae	0.000530666	0.000449169	0.00116802	0.000264177	0.000273246	0.000230526	1.60663e-05	1.65499e-05	0.000238156	0.00140742	1.63321e-05	1.61678e-05	0.000244526	4.12616e-05	4.00774e-05	3.98495e-05	3.78507e-05	0.00168189	4.04098e-05	3.75825e-05	0.000446048	4.1317e-05	0.000570211	3.9501e-05	4.15142e-05	0.0035909	4.13535e-05	0.00159669	4.17741e-05	4.154e-05	0.000752738	0.000939063	0.00878697	0.0001568	0.000440547	0.0128871	0.00256248	0.00020923	0.000241344	0.0042622	0.00174524	0.000620248	0.00144021	0.000652554	0.00331138	0.00239515
658	311950		k__Bacteria; p__Bacteroidetes; c__Bacteroidia; o__Bacteroidales; f__Bacteroidaceae; g__Bacteroides; s__plebeius	0	0.0135424	0	0	0	0	0	0	0.000829134	0	0.00187636	0	0	0.000287805	0.000279545	0.000277956	0.000264014	0.0103153	0.000281864	0.000262143	0.000278397	0.000288192	0.000291727	0.000275525	0.000289567	0.000276514	0.000288447	0.000282907	0.00029138	0.000289747	0.0287405	0.0259621	0.0296919	0.0314116	0.02962	0.0280195	0.726979	0	0	0	0	0.0211205	0.122559	0.072856	0.023103	0.0220157
659	311961		k__Bacteria; p__Firmicutes; c__Clostridia; o__Clostridiales; f__Ruminococcaceae; g__Anaerotruncus	0.000315014	3.9494e-05	4.74863e-05	0.000534984	0.0003165	4.01607e-05	0	0	0.00174206	4.40346e-05	0	0.00139052	0	8.33137e-05	8.09226e-05	8.04626e-05	7.64267e-05	7.97136e-05	8.15939e-05	0.00430987	8.05902e-05	8.34257e-05	8.44492e-05	7.97589e-05	8.38237e-05	8.00453e-05	8.34994e-05	8.18958e-05	8.43486e-05	8.38758e-05	0.000180377	0.000165181	0.000188912	0.000199853	0.000188454	0.000498476	0.000279623	0.000217508	0.000250893	0.000229894	0.000260935	1.31052e-05	0.00011471	0.000565514	1.43353e-05	0.00202241
660	312490		k__Bacteria; p__Firmicutes; c__Clostridia; o__Clostridiales	0	0	0	0	0	0	0	0.0167281	0	0	0	0	0.0108766	0.00112377	0.00109152	0.00108531	0.00103088	0.00107521	0.00110057	0.00102357	0.00108704	0.00112528	0.00113909	0.00107582	0.00113065	0.00213731	0.00112628	0.00110465	0.00113773	0.00113135	6.46763e-05	5.92278e-05	6.77366e-05	7.16596e-05	6.75726e-05	6.39212e-05	8.58303e-05	6.67641e-05	7.70115e-05	7.0566e-05	8.00939e-05	5.30823e-06	0.000106919	5.58472e-06	0.00202953	5.53322e-06
661	312586		k__Bacteria; p__Firmicutes; c__Clostridia; o__Clostridiales; f__Lachnospiraceae	0.0019439	0.00109104	0.00523755	0.00215022	0.005243	0.00150411	0.00115031	0.0016478	0.00288276	0.00322329	0.000921846	0.001375	0.000901741	0.000763839	0.00284028	0.00870138	0.00250541	2.66761e-05	2.73053e-05	2.53949e-05	0.00445355	0.00377496	0.0036931	0.00443709	0.00226126	0.00080873	2.7943e-05	0.005167	0.0119262	0.000576931	0.000173167	0	0.000205022	0.00813309	0.0227132	0.0020001	0.0278531	0.0175542	0.00247554	0.00168668	0.00188713	0.00112225	0.00166765	0.00387652	0.00122758	0.00280566
662	312770		k__Bacteria; p__Bacteroidetes; c__Bacteroidia; o__Bacteroidales; f__Bacteroidaceae; g__Bacteroides; s__eggerthii	0	0.00200623	0	0	0.00028969	0	0	0.00063568	0.0755249	0	0.100899	0.00015748	0.00125454	0.00269151	0.00261426	0.0025994	0.00246902	0.0025752	0.0288242	0.247857	0.00301262	0.00269512	0.00272819	0.00257666	0.00270798	0.00258592	0.0026975	0.0026457	0.00272494	0.00270967	0.0157004	0.0143777	0.0168817	0.0173956	0.0164035	0.0228823	0.0207387	0.0161318	0.0186079	0.0170505	0.020897	0.000714914	0.00326268	0.00569749	0.000782018	0.000745215
663	312916		k__Bacteria; p__Proteobacteria; c__Gammaproteobacteria; o__Aeromonadales; f__Succinivibrionaceae	0	0	0	0	0	0	0.0368162	0	0	0	0	0	0	0.0015431	0.00149881	0.00149029	0.00141554	0.00147642	0.00151124	0.00140551	0.00149265	0.00154517	0.00298201	0.00147726	0.00155254	0.00148256	0.00154654	0.00151684	0.00156227	0.00155351	0.000349478	0.000320037	0.000366014	0.000387212	0.000365128	0.000345398	0	0	0.00593385	0	0	1.38059e-05	0.000339299	1.45249e-05	1.51017e-05	1.4391e-05
664	312969		k__Bacteria; p__Bacteroidetes; c__Bacteroidia; o__Bacteroidales; f__Prevotellaceae; g__Prevotella; s__copri	0.0628035	0	0.00915926	0.00549405	0.0120773	0.00421912	0.000348432	0	0	0.000884645	0	0	0.0109775	0.0126843	0.0103118	0.00463172	0.00272665	0.00284392	0.002911	0.00270732	0.0081856	0.00297635	0.00439464	0.00381555	0.00299055	0.00388762	0.00297898	0.0137736	0.00300928	0.00299241	0.000882087	0.00693942	0.000923824	0.000977328	0.000921587	0.00146931	0.000488539	0.0113992	0.00130048	0.0126467	0.000455888	0.00115918	0.00069252	0.00333578	4.98242e-05	4.74794e-05
665	313121		k__Bacteria; p__Bacteroidetes; c__Bacteroidia; o__Bacteroidales; f__Prevotellaceae; g__Prevotella; s__copri	0.000306949	0	0.0028435	0.000683693	0.000103068	0.00143741	0	0.000263213	0.000408852	5.87948e-05	0	0	0.00116472	0.000926396	0.000136897	0.000136119	0.000129292	0.000134852	0.000138033	0.000128375	0.000565815	0.000141132	0.000142863	0.000134929	0.000141805	0.000135413	0.00483943	0.000138544	0.000142693	0.000141893	0.0117335	0.012701	0.00788834	0.00765291	0.00773729	0.0120589	0.00163442	0.0951418	0.0148255	0.0520337	0.00771565	0.00806041	0.00870153	0.0102388	0.00881699	0.00840205
666	313423		k__Bacteria; p__Firmicutes; c__Clostridia; o__Clostridiales	0	0	0	0	0.729493	0	0.000332574	0.070886	0.0625344	0.00516976	0	0	0	0.0401512	0.0389989	0.0387771	0.0368321	0.0384162	0.0393223	0.0365711	0.0388387	0.0402051	0.0492074	0.038438	0.040397	0.038576	0.0402407	0.0394679	0.0406499	0.0404221	0.00417649	0.00382465	0.00437411	0.00462744	0.00436352	0.00412773	0.00530409	0.00412585	0.00475911	0.00436079	0.00494959	0.000170505	0.0191246	0.0641499	0.000186509	0.000177732
667	313452		k__Bacteria; p__Firmicutes; c__Clostridia; o__Clostridiales; f__Ruminococcaceae	0	0	0	0	0	0.00082657	0	0.00278822	0	0.000292692	0	0.000901136	0.000438179	0.00354821	9.50034e-05	9.44633e-05	8.97252e-05	9.35841e-05	9.57915e-05	8.90893e-05	9.46132e-05	9.7942e-05	9.91436e-05	9.36372e-05	9.84093e-05	9.39734e-05	9.80286e-05	9.6146e-05	9.90256e-05	9.84705e-05	0.00468896	0.00429395	0.00491083	0.00519524	0.00489893	0.00463421	0.00490267	0.0038136	0.011473	0.00403076	0.004575	0.000350558	0.000366773	0.000368817	0.110542	0.000365416
668	314095		k__Bacteria; p__Firmicutes; c__Clostridia; o__Clostridiales; f__Lachnospiraceae; g__Lachnospira	0.339873	1.02056	0.192111	0.0597506	0.0940462	0.0722912	0.103891	0.172301	0.0697278	0	0.0363092	0.0822944	0.155665	0.130396	0.0978222	0.102649	0.0968326	0.0963607	0.119414	0.109577	0.0985024	0.100848	0.102085	0.0974036	0.117342	0.102018	0.100937	0.206792	0.105163	0.101392	0.00967075	0.00885606	0.0101283	0.0107149	0.0113467	0.00955785	0.0240243	0.00759668	0.00876267	0.0122163	0.0091134	0.000724527	0.0669282	0.207473	0.00483249	0.000755236
669	314406		k__Bacteria; p__Bacteroidetes; c__Bacteroidia; o__Bacteroidales; f__Porphyromonadaceae; g__Parabacteroides	0	0.00540258	0.018322	0.00420337	0.023818	0.00817771	0.0743383	0.0284397	0.0204431	0.0159599	0.0202347	0.0239015	0.0608685	0.0629899	0.00398508	0.00463825	0.00376367	0.00392554	0.168394	0.003737	0.101789	0.00410834	0.0115825	0.00392777	0.041826	0.0280973	0.00411197	0.004033	0.00415379	0.00413051	0.0327757	0.0395152	0.0492594	0.0372946	0.0420051	0.0374523	0.0236399	0.0183886	0.0349577	0.0221475	0.149905	0.00987737	0.156026	0.007754	0.0255747	0.00419725
670	314582		k__Bacteria; p__Firmicutes; c__Clostridia; o__Clostridiales; f__Ruminococcaceae; g__Oscillospira	0.11135	0.028281	0.0547961	0.128435	0.205697	0.0425472	0.370174	0.136382	0.0971724	0.121736	0.0359299	0.0377577	0.186044	0.09556	0.178722	0.041527	0.150199	0.0361552	0.16446	0.0833482	0.085452	0.00894034	0.124811	0.0506415	0.134501	0.0315892	0.0299557	0.0251276	0.308073	0.0281964	0.0223812	0.0231364	0.336042	0.0219025	0.0655492	0.0383735	0.0562956	0.0513359	0.0952772	0.049401	0.0604766	0.0252547	0.0363699	0.0970044	0.0811547	0
671	314586		k__Bacteria; p__Firmicutes; c__Clostridia; o__Clostridiales; f__Ruminococcaceae	0.0119671	0.0112755	0.0118745	0.0129831	0.030047	0.0108989	0.0132962	0.0179642	0.0111369	0.0114427	0.0126091	0.0117583	0.0148004	0.00035192	0.00127654	0.0216238	0.000322829	0.000336713	0.000344655	0.000320541	0.0962092	0.000352393	0.0254064	0.238833	0.00332213	0.000338114	0.000352704	0.00085824	0.000356291	0.000354294	0.00201941	0.0124355	0.026728	0.00223745	0.00210984	0.00199583	0.00434873	0.00338271	0.0238268	0.00357534	0.00405808	0.000601883	0.000836141	0.00164807	0.0387782	0.000969511
672	314613		k__Bacteria; p__Bacteroidetes; c__Bacteroidia; o__Bacteroidales; f__Prevotellaceae; g__Prevotella; s__copri	0.0124785	0.0117596	0.0116304	0.0118971	0.012086	0.0169308	0.0116865	0.0120382	0.0116342	0.0119537	0.0118798	0.0117602	0.0143245	0.000935956	0.000909094	0.00223578	0.000858586	0.00197825	0.0137712	0.000852501	0.0025118	0.000937213	0.00147121	0.00162961	0.00465624	0.000899238	0.00533133	0.000920027	0.371419	0.000942271	0.000333994	0.13023	0	0	0.000123648	0.000141008	0	0.11784	0.00245227	0.00391427	0	0.00838251	0.00877026	0.00911322	0.00916932	0.0087378
673	314915		k__Bacteria; p__Bacteroidetes; c__Bacteroidia; o__Bacteroidales; f__Porphyromonadaceae; g__Parabacteroides	0	0.0097992	0	0	0	0	0	0	0	0	0.0108154	0	0	0.000848777	0.000824417	0.00081973	0.000778614	0.0008121	0.000831256	0.000773096	0.000821031	0.000849917	0.000860344	0.000812561	0.000853973	0.000815479	0.000850668	0.000834332	0.00085932	0.000854504	0.0150676	0.0137982	0.0157805	0.0166944	0.0157423	0.0148916	0	0	0.37258	0	0	0.0162361	0.0183379	0.0170818	0.0177601	0.0169242
674	314996		k__Bacteria; p__Firmicutes; c__Clostridia; o__Clostridiales; f__Ruminococcaceae	0.00211727	0.000146274	0.000162417	0.00162258	0.000841503	0.000680958	0.00364766	0.00255789	0.000700537	0.00687702	0	0	0.000916475	0.0017394	0.00809309	0.000180748	0.00540203	0.000179065	0.000183289	0.00104529	0.00357607	0.000187404	0.000189703	0.00444269	0.00332843	0.00017981	0.00018757	0.000183967	0.000189477	0.000188415	0.000226096	0.00246375	0.0121588	5.60409e-05	0.00576814	4.99892e-05	0.000663428	0.000516055	0.000595262	0.00557682	0.000619088	9.12779e-05	0.000790836	0.000475874	0.00357039	9.51466e-05
675	315391		k__Bacteria; p__Firmicutes; c__Clostridia; o__Clostridiales; f__Ruminococcaceae; g__Faecalibacterium; s__prausnitzii	0.000772575	0.000249599	0.00869721	0.00906647	0.00152297	0.00141164	0.00164798	0.000492043	0.000345883	0.00469925	0.00324027	0	0.00169624	0.000972707	0.00094479	0.0025992	0.000892299	0.000930675	0.000952627	0.000885975	0.000940909	0.000974014	0.000985963	0.00458808	0.000978661	0.000934547	0.000974875	0.0022346	0.00394434	0.00234453	0.0173794	0	0.0178466	0.00831865	0.0292878	0.000743646	0.00207212	0.0374029	0.00835161	0.00170361	0.00254251	0.00323904	0.00574396	0.0131281	0.00354307	0.00337632
676	315589		k__Bacteria; p__Firmicutes; c__Clostridia; o__Clostridiales; f__Ruminococcaceae	0.00227005	0.00159349	0.00450172	0.0032492	0.00278688	0.00135353	0.00245245	0.0022119	0.00209648	0.00193011	0.00191918	0.00119455	0.00235667	0.00289895	0.00738498	0.00656884	0.00406926	0.00694215	0.00253697	0.00245082	1.55138e-06	1.60596e-06	0.00412388	0.00181019	0.00659546	0.000386339	1.60738e-06	1.57651e-06	0.00585666	0.0016222	0.000605074	0.000554101	0.00191677	0.000670406	0.00111519	0.00091043	0.0010396	0.000808668	0.000932787	0.000854718	0.000970123	0.00056861	0.000354926	0.000166121	0.00500887	0.00334392
677	315846		k__Bacteria; p__Bacteroidetes; c__Bacteroidia; o__Bacteroidales; f__[Barnesiellaceae]	0.25353	0.00469678	0.00356837	0.172607	0.0763442	0	0.045815	0.0270673	1.03641	0.116551	0.308016	0	0	0.0328949	0.103642	0.0362063	0.265121	0.0302835	0.226907	0.0428483	0.0537392	0.0316937	0.0320825	0.0303006	0.0331029	0.0383383	0.0317217	0.0311125	0.954974	0.0327923	0.00204023	0.00186835	0.0111816	0.00226051	0.00505016	0.00201641	0.00330486	0.00257072	0.00296529	0.00271711	0.0092033	0.000287212	0.0385474	0.0303707	0.000314171	0.000634786
678	315852		k__Bacteria; p__Firmicutes; c__Clostridia; o__Clostridiales; f__Ruminococcaceae	0.00420491	0.00398201	0.0041009	0.00419493	0.00416407	0.00392957	0.00412067	0.00424468	0.00410224	0.0042149	0.00418883	0.00414668	0.00409747	0.0065012	0	0	0	0	0	0	0.0203356	0	0.0634685	0	0	0	0	0	0.0330598	0	0.000275443	0.000252239	0.00425922	0.000305183	0.000287777	0.000272227	0.000908662	0.000706813	0.0008153	0.000747063	0.000847932	4.74174e-05	4.96107e-05	4.98872e-05	0.00620226	4.94271e-05
679	316587		k__Bacteria; p__Firmicutes; c__Bacilli; o__Lactobacillales; f__Streptococcaceae; g__Streptococcus	0.00107891	0.000247198	0.00066766	0	0.00388665	0.00309467	0.0137879	0	0	0.00964156	0.00583497	0	0	0.00071596	0.000695412	0.00141164	0.000656776	0.000685023	0.00070118	0.000652121	0.000692555	0.00206499	0.0233285	0.000685411	0.00795131	0.000687873	0.000717556	0.000703775	0.000724854	0.00131318	3.1519e-05	2.88638e-05	0.000522854	0.00108524	0.0167677	3.11511e-05	9.24234e-05	7.18926e-05	8.29272e-05	7.59866e-05	0.0165171	0	0.01405	0.00486448	0	0
680	316732		k__Bacteria; p__Firmicutes; c__Clostridia; o__Clostridiales; f__Lachnospiraceae; g__Lachnospira	0.00137883	0.000663987	0.00654302	0.00154282	0.00705628	0.00100964	0.00213129	0.0150799	0.00722981	0.00564135	0.00202503	0.00433605	0.00293749	0.00100242	0.00515171	0.0037286	0.00716247	0.00135943	0.0137662	0.000208251	0.000221164	0.000228945	0.0046354	0.00910659	0.0135353	0.0141959	0.0048575	0.00670922	0.00273336	0.00023018	0.00139596	0.00127836	0.00189904	0.00201522	0.0024456	0.00137967	0.00201077	0.0015641	0.00180417	0.00165317	0.00187638	7.46192e-05	0.000378704	0.000844899	0.0020823	7.77819e-05
681	317135		k__Bacteria; p__Firmicutes; c__Clostridia; o__Clostridiales; f__Ruminococcaceae	0.0178455	0.0171885	0.0148031	0.0214396	0.0158704	0.0163295	0.0153204	0.0195577	0.0671689	0.0165825	0.0343339	0.0173835	0.0241975	0.0191917	0.0505742	0.115133	0.0174117	0.130911	0.0386231	0.0166459	0.0582579	0.000127824	0.00273745	0.000122206	0.000870083	0.000512169	0.000127937	0.00422194	0.0925897	0.000128514	0.0356092	0.00789091	0.00902454	0.010008	0.00900268	0.00851622	0.123811	0	0	0	0.0215951	0.0177785	0.0034858	0.00409516	0.00226051	0.0497131
682	317677		k__Bacteria; p__Firmicutes; c__Clostridia; o__Clostridiales; f__Ruminococcaceae	0.000881347	0	0.00778012	0.00230786	0.00153411	0.000172291	0	0.000199231	0	0.000969813	0	0.00137602	0.000669316	0.0003775	0.000366666	0.00195977	0.000346295	0.000361188	0.000369707	0.00034384	0.00036516	0.000378007	0.000382645	0.0029973	0.000379811	0.0031667	0.000378342	0.000371076	0.00038219	0.000380047	0.0081217	0.000130958	0.00298004	0.000727378	0.0255209	0.00724826	0.000309018	0.0134354	0.000277267	0.000254062	0.001547	0.00147398	0.00877126	0.00493565	0.00161233	0.00153645
683	317818		k__Bacteria; p__Firmicutes; c__Clostridia; o__Clostridiales; f__Lachnospiraceae	0.00021563	0.00861257	0.00698547	0.000496285	0.000749753	0.00101568	0	0.00144842	0	0.0100736	0.000236522	0	0.00042909	0.00137529	0.00133582	0.00132822	0.0012616	0.00131586	0.0013469	0.00125266	0.00133033	0.00137714	0.00139403	0.00131661	0.00138371	0.00132134	0.00137835	0.00135188	0.00139237	0.00138457	6.35627e-05	5.82079e-05	0.000276304	0.000182853	0.00243508	6.28206e-05	0	0.000932043	0	0.000701861	0.00176499	7.46581e-05	0.00175713	0.000766448	8.16658e-05	7.78224e-05
684	318061		k__Bacteria; p__Proteobacteria; c__Alphaproteobacteria	0.0349623	0	0	0.0253195	0	0	0	0	0	0	0	0	0	0.00241554	0.00234621	0.00233288	0.00221586	0.00231116	0.00236568	0.00220016	0.00233658	0.00241879	0.00244846	0.00231247	0.00243033	0.00232078	0.00242092	0.00237443	0.00244555	0.00243184	0	0	0	0	0	0	0	0	0	0	0	0	0	0	0	0
685	318190		k__Bacteria; p__Firmicutes; c__Clostridia; o__Clostridiales; f__Ruminococcaceae	0.0345746	0.0318221	0.0333007	0.033627	0.0348062	0.0382825	0.0348767	0.0367828	0.0358511	0.0452949	0.036682	0.0361618	0.0369099	0.09323	0.0175096	0.00739359	0.0104722	0.0375413	0.0637539	0.137939	0.0344704	0.138708	0.163091	0.0432142	0.0112901	0.0131806	0.0240281	0	0.109911	0.00999347	0.0748423	0.000370522	0.0073338	0.0169741	0.00664269	0.0152088	0.0233658	0.0108485	0.0301221	0.0123687	0.0106851	0.00701506	0.00259422	0.00292597	0.0177527	0.0134628
686	319262		k__Bacteria; p__Firmicutes; c__Clostridia; o__Clostridiales; f__Ruminococcaceae	0.00203047	0	0.00357442	0.000710471	0.00245884	0.000308726	0.00830974	0.00115747	0.0156926	0.00109955	0.00128533	0.00179545	0.00099831	0.00160209	0.00155611	0.00154726	0.00367758	0.00153286	0.00156902	0.00145924	0.00154972	0.00160424	0.00162392	0.00153373	0.00161189	0.00153924	0.00160566	0.00294764	0.00162199	0.0016129	0.000829346	0.000759479	0.000868588	0.00139059	0.000866485	0.000819664	0.0021412	0.00074191	0.000855783	0.000784158	0.000890036	6.02873e-05	0.00977082	0.0159726	6.59461e-05	6.28425e-05
687	319275		k__Bacteria; p__Firmicutes; c__Clostridia; o__Clostridiales; f__Ruminococcaceae; g__Faecalibacterium; s__prausnitzii	0.0042741	0	0.0085876	0.0443624	0.00635577	0.00487082	0.0032694	0.00223842	0.00705009	0.0139846	0.00237192	0.013354	0.00568261	0.00288833	0.00213831	0.00267149	0.0333269	0.026601	0.000873824	0.000812686	0.00468314	0.000893442	0.0101343	0.00882887	0.000897705	0.0130519	0.00686402	0.00157405	0.0138113	0.000898263	0.00253413	0.000808112	0.0157871	0.00247654	0.028134	0	0.0131664	0.0247753	0.00022044	0	0.00666341	0.00155385	0.00947823	0.0206438	0.000952794	0.00134484
688	320120		k__Bacteria; p__Bacteroidetes; c__Bacteroidia; o__Bacteroidales; f__Bacteroidaceae; g__Bacteroides; s__caccae	0.000552505	0.000423057	0.000846766	0.00103532	0.00184235	0.000152866	0.00154388	0.00128669	0.0134034	0.00239034	0.00565127	0.00154068	0	0.000900908	0.00561394	0.000870077	0.000826436	0.000861979	0.00088231	0.00291667	0.00188827	0.000902118	0.000913186	0.00179114	0.000906423	0.000865565	0.000902916	0.00218424	0.000912099	0.000906986	0.00192364	0.00176158	0.00201466	0.00213134	0.00200978	0.00221311	0.0038153	0.000188124	0.000216998	0.00509594	0.0134185	0.000463596	0.00654232	0.00347291	0	0
689	320696		k__Bacteria; p__Actinobacteria; c__Acidimicrobiia; o__Acidimicrobiales	0.0236719	0	0	0.0236077	0	0	0	0	0	0	0	0	0	0.00190351	0.00184888	0.00183837	0.00174616	0.00182126	0.00186422	0.00173378	0.00184129	0.00190607	0.00192945	0.00182229	0.00191516	0.00182884	0.00190775	0.00187112	0.00192716	0.00191635	3.18276e-06	2.91463e-06	3.33336e-06	3.52641e-06	3.32528e-06	3.1456e-06	4.25312e-06	3.30834e-06	3.81613e-06	3.49674e-06	3.96887e-06	2.85554e-07	0.000101704	3.00427e-07	3.12357e-07	2.97657e-07
690	321484		k__Bacteria; p__Firmicutes; c__Clostridia; o__Clostridiales; f__Ruminococcaceae; g__Oscillospira	0.00408792	0.00110129	0.027946	0.0152817	0.00694249	0.00427648	0	0.00658695	0.0017599	0.00299585	0.000901719	0.00266205	0.00521909	0.0032782	0.00318411	0.00316601	0.00300721	0.00313654	0.00321053	0.00740596	0.00317104	0.0032826	0.00471768	0.00313832	0.00329827	0.00314959	0.0032855	0.00322241	0.00331892	0.00330032	0.00188651	0.00172758	0.00329432	0.0020902	0.00197098	0.00186448	0.00260074	0.00202301	0.00233352	0.00213822	0.00242692	0.000627999	0.0264546	0.0302165	0.00112252	0.000109519
691	321743		k__Bacteria; p__Bacteroidetes; c__Bacteroidia; o__Bacteroidales; f__Prevotellaceae; g__Prevotella; s__copri	0.00344954	0.000270087	0.00972849	0.00249188	0.000826598	0.00502341	0.00157376	0.0137826	0.00136341	0.00143294	0.000577936	0	0.00244961	0.00186196	0.00180852	0.00179824	0.00170804	0.0017815	0.00182352	0.00169593	0.00180109	0.00186446	0.00188733	0.00277181	0.00187335	0.00178891	0.00186611	0.00183027	0.00188508	0.00187452	0.00193643	0.00512419	0.000119591	0.000126517	0.000351997	0.00221998	0.00033162	0.002287	0.00277408	0.0129745	0.00301909	0.000664485	0.00241678	0.0071478	0.000726856	0.000692649
692	321774		k__Bacteria; p__Firmicutes; c__Clostridia; o__Clostridiales; f__Lachnospiraceae; g__Coprococcus	0.00416721	0.00059292	0.000854702	0.000887149	0.000620029	0.000585112	0.00139492	0.001141	0.00108151	0.000627597	0.00160137	0.00061744	0.000852223	6.77732e-05	6.58281e-05	6.54539e-05	6.21708e-05	6.48446e-05	0.0180821	6.17302e-05	6.55577e-05	6.78642e-05	0.0068685	6.48814e-05	0.00155561	6.51144e-05	6.79242e-05	6.66198e-05	0.00363468	6.82304e-05	0.00305479	0.00279744	0.00319933	0.00338462	0.00319158	0.00301912	0.00385041	0.00299509	0.00345479	0.00316564	0.00359307	0.0162577	0.000317884	0.000227305	0.00815063	0.000449634
693	322114		k__Bacteria; p__Firmicutes; c__Clostridia; o__Clostridiales; f__Lachnospiraceae; g__Roseburia	0.00102236	0.000234942	2.57335e-05	0.000266296	0.000275001	0.000233048	2.58575e-05	0.000259259	2.57419e-05	0.000699914	2.62853e-05	0.000252118	0.000468338	2.30975e-05	2.24346e-05	2.23071e-05	0.00169598	0.00112118	2.26207e-05	2.1038e-05	0.00124535	2.31286e-05	2.34123e-05	0.000394442	2.32389e-05	0.000418265	2.3149e-05	0.000543371	2.33844e-05	0.000579278	0.000282812	9.70832e-05	0.0029097	0.000438936	0.00609357	0.00273328	0.00529309	0.000637664	0	0.00261464	0	0.000175973	0.000621442	0.000662938	0.000192491	0.00163309
694	322258		k__Bacteria; p__Firmicutes; c__Clostridia; o__Clostridiales; f__Ruminococcaceae; g__Oscillospira	0.00635769	0	0.00414621	0.00480343	0.00820608	0.000538077	0.00503359	0.00580635	0	0	0	0	0.00410034	0.00220791	0.000702105	0.00137134	0.000663097	0.000691615	0.000707929	0.000658397	0.00151124	0.000723822	0.00178915	0.000692008	0.000727276	0.000694493	0.000724462	0.000710548	0.0379447	0.000727728	0.00329264	0.00342681	0.00740136	0.00364816	0.00344009	0.0032542	0.00484736	0.00377057	0.00434931	0.00398529	0.00452339	0.000215335	0.001033	0.0012193	0.00124339	0.000224461
695	322282		k__Bacteria; p__Firmicutes; c__Clostridia; o__Clostridiales; f__Ruminococcaceae	0.000747339	0.000707723	0.000728855	0.000745566	0.000740081	0.000698403	0.000732368	0.000754408	0.000729092	0.000749115	0.000744482	0.00073699	0.000728245	0.0124719	4.34141e-06	4.31672e-06	4.1002e-06	4.27654e-06	4.37742e-06	4.07114e-06	0.00962843	4.47569e-06	4.5306e-06	4.27897e-06	4.49705e-06	4.29434e-06	4.47965e-06	4.39362e-06	4.52521e-06	4.49984e-06	0.00273199	0.00250184	0.00286126	0.00302697	0.00285433	0.00270009	0.0035024	0.00272438	0.00314254	0.00287952	0.00326832	0.000130997	0.000137056	0.00013782	0.0424834	0.000136549
696	322433		k__Bacteria; p__Firmicutes; c__Clostridia; o__Clostridiales; f__Ruminococcaceae	0.000157403	0	0.000539398	0.000583652	0.00105866	0	0	0.00161527	0.000128418	0.000135071	0.000336666	0.000342198	0.0011353	0.000819734	5.38967e-05	0.00143941	5.09023e-05	5.30915e-05	5.43437e-05	0.000911978	0.000889442	5.55638e-05	0.00168726	5.31216e-05	5.58289e-05	5.33123e-05	5.56129e-05	5.45448e-05	0.00252723	5.58636e-05	0.000136451	0.000500635	0.0149774	0.000151184	0.000142562	0.00306361	0	0.000296531	0.0119527	0	0	0.00133773	0.000529713	2.11792e-05	0.00256078	0.000864024
697	322505		k__Bacteria; p__Firmicutes; c__Clostridia; o__Clostridiales; f__Lachnospiraceae	0.00285637	0	0.000545906	0	0.0308923	0.008299	0.000463941	0.0278656	0.000844401	0.00348827	0.000519419	0	0.00251408	0.0034822	0.00338226	0.00336303	0.00319435	0.00333173	0.00341031	0.00317171	0.00336836	0.00348687	0.00494487	0.00333362	0.00350351	0.00334559	0.00348996	0.00342293	0.00352545	0.00350569	0.000162794	0.00014908	0.000170497	0.000180372	0.0120786	0.00072622	0	0	0.00750161	0	0	0	0.00643983	0.00561098	0	0
698	322715		k__Bacteria; p__Bacteroidetes; c__Bacteroidia; o__Bacteroidales; f__Bacteroidaceae; g__Bacteroides; s__eggerthii	0.0017384	0.00164625	0.00169541	0.00173428	0.00172152	0.00162457	0.00170358	0.00175485	0.00169596	0.00174253	0.00173176	0.00171433	0.00169399	0.000148373	0.000144115	0.000143295	0.000136108	0.000141961	0.00014531	0.0506459	0.000143523	0.000148572	0.000150395	0.000142042	0.000149281	0.000142552	0.000148703	0.000145848	0.000150216	0.000149374	0.000194215	0.000177853	0.000203404	0.000215185	0.000202912	0.000191947	0.000242455	0.000188597	0.000217544	0.000199336	0.000226251	6.67363e-06	6.98233e-06	7.02123e-06	7.30004e-06	6.95648e-06
[truncated: 2,841 more rows]
[truncated: 36 more columns]
