# Supplementary material for: Alterations in the gut bacterial microbiome in people with type 2 diabetes mellitus and diabetic retinopathy
Source: Sci Rep. 2021 Feb 2;11:2738. doi: 10.1038/s41598-021-82538-0 (PMC7854632; doi:10.1038/s41598-021-82538-0)
Supplement: Supplementary file 2 — Supplementary Table 2. [file 41598_2021_82538_MOESM2_ESM.xlsx]

## Sheet: Table S2
Supplementary Table S2. Median abundance (%) of bacterial genera in the gut bacterial microbiomes of Healthy controls (HC, n = 30), people with Type 2 Diabetes mellitus (T2DM, n = 24) and diabetic Retinopathy (DR, n = 28)
S. No.	Genera	HC (n = 30)			T2DM (n = 24)			DR (n = 28)
		Median	Range	Present out of 30 samples	Median	Range	Present out of 24 samples	Median	Range	Present out of 28 samples
1	Prevotella	18.65	1.38-36.63	30	15.46	1.89-35.89	24	10.21	2.01-49.35	28
2	Dialister	9.14	1.17-19.62	30	11.38	1.84-23.17	24	9.81	1.4-27.66	28
3	Megasphaera	8.29	2.53-34.93	30	10.09	0.8-53.18	24	6.62	0.53-35.48	28
4	Faecalibacterium	2.84	0.8-10.61	30	1.8	0.28-11.17	24	1.39	0.29-6.66	28
5	Bacteroides	2.7	0.94-41.38	30	2.69	0.46-32.8	24	2.86	0.52-35.3	28
6	Roseburia	1.82	0.32-10.08	30	0.85	0.24-2.88	24	0.8	0.15-12.77	28
7	Lachnospira	1.34	0.61-6.71	30	0.5	0.1-7.27	24	0.36	0.04-2.44	28
8	Succinivibrio	1.3	0.44-17.01	30	0.82	0.09-30.59	24	1.35	0.25-27.09	28
9	Bifidobacterium	1.29	0.06-12.46	30	1.62	0.3-10.91	24	0.58	0.34-22.98	28
10	Mitsuokella	1.15	0.1-13.73	30	0.97	0.09-6.22	24	0.43	0.08-5.15	28
11	Ruminococcus	1.12	0.31-5.05	30	1.05	0.43-10.79	24	0.63	0.12-8.26	28
12	Streptococcus	1.05	0.21-20.28	30	0.43	0.03-8.5	24	0.23	0.01-5.87	28
13	Oscillospira	0.54	0.23-1.81	30	0.51	0.27-2.74	24	0.71	0.12-3.93	28
14	Sutterella	0.52	0.08-3.21	30	0.14	0.01-1.12	24	0.12	0.03-2.33	28
15	Akkermansia	0.5	0.06-16.77	30	0.53	0-10.84	24	1.16	0.98-54.27	28
16	Lactobacillus	0.5	0.19-2.16	30	0.35	0.09-3.93	24	0.17	0.07-4.99	28
17	Veillonella	0.41	0.05-4.54	30	0.43	0.01-10.96	24	0.36	0.03-10.32	28
18	Coprococcus	0.37	0.13-2.07	30	0.21	0.03-0.97	24	0.34	0.04-0.86	28
19	Dorea	0.31	0.07-0.96	30	0.26	0.06-1.01	24	0.23	0.03-0.81	28
20	Catenibacterium	0.28	0.03-2.25	30	0.19	0.03-1.81	24	0.24	0.03-1.9	28
21	Phascolarctobacterium	0.23	0.03-6.33	30	0.02	0-0.63	24	0.14	0-4.54	28
22	Parabacteroides	0.2	0.05-1.49	30	0.4	0.06-1.75	24	0.45	0.02-3.7	28
23	Clostridium	0.17	0.07-1.58	30	0.15	0.04-0.43	24	0.11	0.03-0.54	28
24	Haemophilus	0.17	0.02-1.96	30	0.06	0-1.94	24	0.01	0-0.27	26
25	Klebsiella	0.17	0.05-2.06	30	0.31	0.06-5.72	24	0.06	0.02-5.08	28
26	Blautia	0.15	0.03-1.25	30	0.08	0.02-0.44	24	0.08	0.03-0.47	28
27	SMB53	0.15	0.07-1.35	30	0.01	0-0.19	24	0	0-0.43	25
28	Megamonas	0.14	0.05-5.61	30	0.2	0.04-8.27	24	0.22	0.14-11.05	28
29	Erwinia	0.12	0.01-1.06	30	0.09	0.02-3.1	24	0.01	0-2.81	24
30	Collinsella	0.11	0.02-0.4	30	0.13	0.03-1.33	24	0.16	0.02-1.38	28
31	Acidaminococcus	0.09	0-1.59	30	0.21	0.1-3.32	24	0.27	0.08-6.32	28
32	Bilophila	0.06	0.02-0.32	30	0.04	0-0.59	24	0.06	0-0.28	28
33	Desulfovibrio	0.06	0-0.82	30	0.16	0.02-2.29	24	0.04	0.01-0.6	28
34	Escherichia	0.04	0.01-0.51	30	0.09	0.05-2.26	24	0.2	0.06-2.4	28
35	Lachnobacterium	0.04	0.03-0.39	30	0.13	0.02-2.06	24	0.03	0-1.77	28
36	Slackia	0.04	0-0.23	30	0.02	0-0.14	24	0.02	0-0.15	28
37	Bulleidia	0.02	0.01-0.26	30	0.01	0-0.21	24	0	0-0.23	28
38	Butyrivibrio	0.02	0-0.31	30	0.01	0-0.28	24	0	0-0.24	28
39	Odoribacter	0.02	0.01-0.06	30	0.02	0-0.17	24	0.01	0-0.11	28
40	Paraprevotella	0.02	0.01-0.38	30	0.05	0-0.4	24	0.01	0-0.33	28
41	Alistipes	0.01	0-0.12	29	0.01	0-0.15	24	0.03	0.01-0.66	28
42	Anaerostipes	0.01	0-0.15	30	0	0-0.03	24	0	0-0.09	28
43	Anaerovibrio	0.01	0-1.25	20	0.01	0-0.16	20	0	0-0.03	19
44	Asteroleplasma	0.01	0.01-0.25	30	0.05	0.01-0.75	24	0.01	0-0.12	28
45	Butyricimonas	0.01	0-0.14	30	0.03	0-0.46	24	0	0-0.67	28
46	Comamonas	0.01	0-0.22	30	0	0-0.05	24	0	0-0.02	28
47	Enterobacter	0.01	0.01-0.12	30	0.05	0.01-0.73	24	0.03	0.01-0.78	28
48	Methanobrevibacter	0.01	0.01-0.23	30	0.07	0.04-3.63	24	0.03	0-1.36	28
49	Rothia	0.01	0-0.08	30	0	0-0.04	23	0	0-0.03	25
50	Turicibacter	0.01	0-0.08	30	0	0-0.02	20	0	0-0.03	28
51	Treponema	0	0-0.04	22	0.09	0-2.16	20	0	0-0	19
52	Shigella	0	0-0.06	30	0.01	0-0.1	24	0.03	0-0.5	25
53	Weissella	0	0-0.01	30	0.01	0-0.22	20	0	0-0.01	23
54	Enterococcus	0	0-0.06	25	0	0-0.1	24	0.02	0.01-1.35	28
55	Cloacibacillus	0	0-0	18	0	0-0.02	24	0.01	0-0.54	28
56	Oxalobacter	0	0-0.06	30	0	0-0.03	24	0.01	0-0.33	28
57	Oribacterium	0	0-0.12	30	0	0-0.01	24	0.01	0-0.26	19
58	CF231	0	0-0.04	22	0	0-0.08	24	0.01	0-0.22	19
59	1-68	0	0-0.01	30	0	0-0	24	0	0-0	19
60	Actinobacillus	0	0-0.02	30	0	0-0.16	24	0	0-0.03	28
61	Anaerobiospirillum	0	0-0.05	18	0	0-0	0	0	0-0	0
62	Anaerofilum	0	0-0	20	0	0-0	24	0	0-0.28	28
63	Anaerotruncus	0	0-0	26	0	0-0	24	0	0-0.06	19
64	Atopobium	0	0-0	30	0	0-0.23	24	0	0-0	28
65	Barnesiella	0	0-0	30	0	0-0	19	0	0-0.05	19
66	Butyricicoccus	0	0-0.05	22	0	0-0.01	24	0	0-0	0
67	Campylobacter	0	0-0.14	30	0	0-0	24	0	0-0	0
68	Coprobacillus	0	0-0.01	20	0	0-0	24	0	0-0.05	28
69	Cronobacter	0	0-0.03	27	0	0-0.04	17	0	0-0.08	21
70	Dehalobacterium	0	0-0.03	29	0	0-0.02	19	0	0-0.02	28
71	Fusobacterium	0	0-0.05	26	0	0-0	24	0	0-0.02	20
72	Gardnerella	0	0-0.01	19	0	0-0.02	24	0	0-0	28
73	Gemella	0	0-0.01	28	0	0-0	24	0	0-0	0
74	Halomonas	0	0-0.01	30	0	0-0	24	0	0-0	0
75	Holdemania	0	0-0.01	30	0	0-0.01	24	0	0-0.02	24
76	Lactococcus	0	0-0.06	27	0	0-0.01	24	0	0-0.01	28
77	Leptotrichia	0	0-0.01	20	0	0-0.12	19	0	0-0	28
78	Nitrosopumilus	0	0-0.06	20	0	0-0	0	0	0-0	0
79	p-75-a5	0	0-0.03	21	0	0-0.06	20	0	0-0	19
80	Pantoea	0	0-0.04	30	0	0-0.02	24	0	0-0.02	21
81	Parvimonas	0	0-0.04	28	0	0-0	16	0	0-0.13	28
82	Pseudoalteromonas	0	0-0.02	19	0	0-0	0	0	0-0	0
83	Pseudobutyrivibrio	0	0-0.03	26	0	0-0	24	0	0-0.01	28
84	Pyramidobacter	0	0-0.01	26	0	0-0.01	22	0	0-0.06	28
85	Sarcina	0	0-0	19	0	0-0.02	24	0	0-0.11	19
86	Serratia	0	0-0	24	0	0-0.02	21	0	0-0.01	23
87	Shewanella	0	0-0.01	30	0	0-0	8	0	0-0	0
88	Shuttleworthia	0	0-0.08	30	0	0-0.09	24	0	0-0.01	28
89	Sphingobium	0	0-0.02	19	0	0-0	24	0	0-0	0
90	Synergistes	0	0-0.01	30	0	0-0.03	24	0	0-0.03	28
91	Trabulsiella	0	0-0.1	24	0	0-0.04	17	0	0-0.06	24
92	Vagococcus	0	0-0.04	28	0	0-0	24	0	0-0	0
93	WAL_1855D	0	0-0.05	29	0	0-0.01	24	0	0-0.02	28
94	Unclassified	1.99	0.85-4.46	30	4.2	2.24-6.56	24	5.46	2.68-17.02	28
