# Supplementary material for: Alterations in the gut bacterial microbiome in people with type 2 diabetes mellitus and diabetic retinopathy
Source: Sci Rep. 2021 Feb 2;11:2738. doi: 10.1038/s41598-021-82538-0 (PMC7854632; doi:10.1038/s41598-021-82538-0)
Supplement: Supplementary file 3 — Supplementary Table 3. [file 41598_2021_82538_MOESM3_ESM.xlsx]

## Sheet: Table S3
Supplementary Table S3. Log 2-fold change of the abundances of discriminatory KEGG pathways (BH corrected p < 0.05) observed between bacterial microbiomes of healthy controls (HC) and Type 2 Diabetes mellitus patients (T2DM)
S.No.	KEGG pathway	Log2FC
1	Fatty acid elongation in mitochondria	1.20822
2	Caffeine metabolism	1.12043
3	Steroid biosynthesis	1.1104
4	Cell cycle	1.00792
5	Phagosome	1.00792
6	mTOR signaling pathway	1.00792
7	mRNA surveillance pathway	1.00792
8	Ion channels	0.36176
9	Arachidonic acid metabolism	0.336981
10	Lipopolysaccharide biosynthesis proteins	0.240252
11	Amino acid metabolism	0.134767
12	Folate biosynthesis	0.0929464
13	RNA polymerase	0.0863372
14	Purine metabolism	0.0790392
15	Protein folding and associated processing	0.0741504
16	D-Glutamine and D-glutamate metabolism	0.0625747
17	Cysteine and methionine metabolism	0.0348502
18	Galactose metabolism	-0.061714
19	Glycerophospholipid metabolism	-0.0649694
20	Peroxisome	-0.0724762
21	Histidine metabolism	-0.135703
22	Sphingolipid metabolism	-0.200176
23	Bacterial motility proteins	-0.2629
24	Bacterial chemotaxis	-0.263463
25	Flagellar assembly	-0.424178
26	Secondary bile acid biosynthesis	-0.455717
27	Primary bile acid biosynthesis	-0.46537
28	Meiosis - yeast	-0.565539
29	Glycosphingolipid biosynthesis - lacto and neolacto series	-1.11562
30	1,1,1-Trichloro-2,2-bis(4-chlorophenyl)ethane (DDT) degradation	-1.60631
31	Photosynthesis - antenna proteins	-1.67421
32	G protein-coupled receptors	-2.62115
33	p53 signaling pathway	-6.43815
