# Supplementary material for: Alterations in the gut bacterial microbiome in people with type 2 diabetes mellitus and diabetic retinopathy
Source: Sci Rep. 2021 Feb 2;11:2738. doi: 10.1038/s41598-021-82538-0 (PMC7854632; doi:10.1038/s41598-021-82538-0)
Supplement: Supplementary file 4 — Supplementary Table 4. [file 41598_2021_82538_MOESM4_ESM.xlsx]

## Sheet: Table S4
Supplementary Table S4. Log 2-fold change of the abundances of discriminatory KEGG pathways (BH corrected p < 0.05) observed between bacterial microbiomes of healthy controls (HC) and Diabetic Retinopathy patients (DR)
S.No.	KEGG pathway	Log2FC
1	Fatty acid elongation in mitochondria	4.53531
2	Caffeine metabolism	4.46668
3	Steroid biosynthesis	4.45537
4	Non-homologous end-joining	1.68231
5	Fluorobenzoate degradation	1.5863
6	Carotenoid biosynthesis	1.50447
7	Steroid hormone biosynthesis	1.17112
8	Meiosis - yeast	1.16391
9	Flavonoid biosynthesis	1.00397
10	Transcription related proteins	0.926181
11	Atrazine degradation	0.838505
12	Glycosphingolipid biosynthesis - lacto and neolacto series	0.82833
13	Penicillin and cephalosporin biosynthesis	0.679756
14	Glycosaminoglycan degradation	0.672431
15	Chlorocyclohexane and chlorobenzene degradation	0.636295
16	Ubiquitin system	0.592705
17	Lysosome	0.572385
18	Glycosphingolipid biosynthesis - ganglio series	0.507278
19	Caprolactam degradation	0.498281
20	Geraniol degradation	0.478331
21	Lipopolysaccharide biosynthesis proteins	0.433321
22	N-Glycan biosynthesis	0.405408
23	Ubiquinone and other terpenoid-quinone biosynthesis	0.381491
24	Lipopolysaccharide biosynthesis	0.358892
25	Lipoic acid metabolism	0.329275
26	Glycosphingolipid biosynthesis - globo series	0.310901
27	Retinol metabolism	0.30191
28	Cell motility and secretion	0.298854
29	Arachidonic acid metabolism	0.282628
30	Biosynthesis of unsaturated fatty acids	0.281578
31	Pores ion channels	0.27204
32	Metabolism of cofactors and vitamins	0.270627
33	Ion channels	0.258234
34	Aminobenzoate degradation	0.243702
35	Toluene degradation	0.242913
36	Ethylbenzene degradation	0.22979
37	Glycosyltransferases	0.20877
38	Membrane and intracellular structural molecules	0.203212
39	Inorganic ion transport and metabolism	0.199161
40	Limonene and pinene degradation	0.197491
41	Amino acid metabolism	0.175982
42	Citrate cycle (TCA cycle)	0.168005
43	Protein folding and associated processing	0.154124
44	Folate biosynthesis	0.138229
45	Glutathione metabolism	0.126691
46	Bacterial secretion system	0.116406
47	Biotin metabolism	0.10452
48	Phenylalanine metabolism	0.10336
49	Propanoate metabolism	0.0970533
50	Biosynthesis of vancomycin group antibiotics	0.0956629
51	Function unknown	0.0945028
52	Carbon fixation pathways in prokaryotes	0.087022
53	Riboflavin metabolism	0.0845002
54	Oxidative phosphorylation	0.0770396
55	Others	0.073255
56	Taurine and hypotaurine metabolism	0.0715312
57	Transcription machinery	0.0621523
58	Lipid biosynthesis proteins	0.0398852
59	Glycine, serine and threonine metabolism	0.0336161
60	Chaperones and folding catalysts	0.0305719
61	Nicotinate and nicotinamide metabolism	-0.0490631
62	Carbon fixation in photosynthetic organisms	-0.0526998
63	Novobiocin biosynthesis	-0.0571808
64	Pantothenate and CoA biosynthesis	-0.0646495
65	Transporters	-0.0713605
66	Lysine biosynthesis	-0.0728752
67	Thiamine metabolism	-0.0799283
68	Phenylalanine, tyrosine and tryptophan biosynthesis	-0.08274
69	Proteasome	-0.0873655
70	C5-Branched dibasic acid metabolism	-0.0904579
71	Histidine metabolism	-0.11237
72	Biosynthesis of ansamycins	-0.12938
73	Cyanoamino acid metabolism	-0.134863
74	Galactose metabolism	-0.154638
75	Cytoskeleton proteins	-0.155886
76	Photosynthesis proteins	-0.182873
77	Starch and sucrose metabolism	-0.187016
78	Photosynthesis	-0.190237
79	Bacterial motility proteins	-0.253784
80	Synthesis and degradation of ketone bodies	-0.256769
81	Bacterial chemotaxis	-0.27212
82	Xylene degradation	-0.294783
83	Phenylpropanoid biosynthesis	-0.299529
84	Dioxin degradation	-0.309929
85	Sporulation	-0.388759
86	Flagellar assembly	-0.429867
87	Phosphotransferase system (PTS)	-0.446085
88	Germination	-0.454373
89	Ether lipid metabolism	-0.486816
90	Various types of N-glycan biosynthesis	-1.09375
91	Apoptosis	-1.31631
92	Basal transcription factors	-1.62721
93	1,1,1-Trichloro-2,2-bis(4-chlorophenyl)ethane (DDT) degradation	-1.77573
94	p53 signaling pathway	-6.83725
