# Supplementary material for: Alterations in the gut bacterial microbiome in people with type 2 diabetes mellitus and diabetic retinopathy
Source: Sci Rep. 2021 Feb 2;11:2738. doi: 10.1038/s41598-021-82538-0 (PMC7854632; doi:10.1038/s41598-021-82538-0)
Supplement: Supplementary file 5 — Supplementary Table 5. [file 41598_2021_82538_MOESM5_ESM.xlsx]

## Sheet: Table S5
Supplementary Table S5. Log 2-fold change of the abundances of discriminatory KEGG pathways (BH corrected p < 0.05) observed between bacterial microbiomes of Type 2 Diabetes mellitus (T2DM) and Diabetic Retinopathy patients (DR)
S.No.	KEGG pathway	Log2FC
1	Caffeine metabolism	3.34783
2	Steroid biosynthesis	3.34646
3	Fatty acid elongation in mitochondria	3.32866
4	Glycosphingolipid biosynthesis - lacto and neolacto series	1.94135
5	Meiosis - yeast	1.7275
6	Non-homologous end-joining	1.49808
7	Carotenoid biosynthesis	1.44445
8	Fluorobenzoate degradation	1.32228
9	Flavonoid biosynthesis	1.30671
10	Ubiquitin system	1.05279
11	Steroid hormone biosynthesis	0.997598
12	Chlorocyclohexane and chlorobenzene degradation	0.98009
13	Glycosaminoglycan degradation	0.818172
14	Lysosome	0.738484
15	Atrazine degradation	0.618927
16	Lipoic acid metabolism	0.59437
17	Glycosphingolipid biosynthesis - ganglio series	0.561083
18	Primary bile acid biosynthesis	0.387849
19	Secondary bile acid biosynthesis	0.385178
20	Glycosphingolipid biosynthesis - globo series	0.34216
21	Biosynthesis of unsaturated fatty acids	0.323278
22	Sphingolipid metabolism	0.229806
23	Other glycan degradation	0.218297
24	Cell motility and secretion	0.21023
25	Others	0.160572
26	Citrate cycle (TCA cycle)	0.137594
27	Oxidative phosphorylation	0.13041
28	Transcription machinery	0.0932092
29	Lipid biosynthesis proteins	0.039026
30	Cysteine and methionine metabolism	-0.0621011
31	Nicotinate and nicotinamide metabolism	-0.0676949
32	Novobiocin biosynthesis	-0.0677291
33	D-Alanine metabolism	-0.0955455
34	Benzoate degradation	-0.0991497
35	Biosynthesis of ansamycins	-0.131691
36	Porphyrin and chlorophyll metabolism	-0.186572
37	Synthesis and degradation of ketone bodies	-0.28391
38	Apoptosis	-1.28092
39	Basal transcription factors	-1.47431
